# Supplementary material for: Detection, persistence, and rising prevalence of oncogenic viruses revealed by wastewater metagenomics
Source: Appl Environ Microbiol. 2026 May 13;92(6):e00547-26. doi: 10.1128/aem.00547-26 (PMC13274453; doi:10.1128/aem.00547-26)
Supplement: Table S1 — HPV genera with PAVE database nomenclature, with the number of reads mapping to alpha, beta, gamma, mu, and nu HPV types. [file aem.00547-26-s0005.xlsx]

## Sheet: All
Supplemental Table 1. Sheet 1. HPV genera with PAVE database nomenclature. Description: Each HPV type from each species from each Genus has been listed below based on the PAVE database. The total number of HPV Types per genus are tabulated at the end of each HPV Genus
HPV	Genus	Species	PAVE Database Species-Specific Type No.
Alpha	Alpha	Alpha1	32,42
		Alpha2	3,10,28,29,77,78,94,117,125,160
		Alpha3	61,62,72,81,83,84,86,87,89,102,114
		Alpha4	2,27,57
		Alpha5	26,51,69,82
		Alpha6	30,53,56,66
		Alpha7	18,39,45,59,68,70,85,97
		Alpha8	7,40,43,91
		Alpha9	16,31,33,35,52,58,67
		Alpha10	6,11,13,44,74
		Alpha11	34,73,117
		Alpha13	54
		Alpha14	71,90,106
			65 Total Alpha-HPV Types
Beta	Beta	Beta1	5,8,12,14,19,20,21,24,25,36,47,93,98,99,105,118,124,143,152,195,196
		Beta2	9,15,17,22,23,37,38,80,100,104,107,110,111,113,120,122,145,151,159,174,182
		Beta3	49,75,76,115
		Beta4	92
		Beta5	96,150,185
			53 Total Beta-HPV Types
Gamma	Gamma	Gamma1	4,65,95,173
		Gamma2	48,200
		Gamma3	50,188
		Gamma4	60
		Gamma5	88
		Gamma6	101,103,108
		Gamma7	109,123,134,138,139,149,155,170,186,189,193,229
		Gamma8	112,119,147,164,168,176
		Gamma9	116,129
		Gamma10	121,130,133,142,180,191
		Gamma11	126,136,140,141,154,169,171,181,202
		Gamma12	127,132,148,165,199
		Gamma13	128,153
		Gamma14	131
		Gamma15	135,146,179,192
		Gamma16	137
		Gamma17	144
		Gamma18	156
		Gamma19	161,162,166
		Gamma20	163,183,194
		Gamma21	167
		Gamma22	172
		Gamma23	175
		Gamma24	178,190,197
		Gamma25	184
		Gamma26	187
		Gamma27	201,228
			102 Total Gamma-HPV Types
Mu	Mu	Mu1	1
		Mu2	63
		Mu3	204
			3 Total Mu-HPV Types
Nu	Nu	Nu1	41
			1 Total Nu-HPV Types

## Sheet: Alpha
Supplemental Table 1. Sheet 2. Number of reads mapped to Alpha-HPV genera Description: The number of reads mapping to each alpha-HPV type from the PAVE database is listed below. Total reads mapping to a species (multiple alpha-HPV types) is also recorded.
HPV	Genus	Species	Type	Reads Mapped to Reference	Total Species specific reads
Alpha	Alpha	Alpha1	HPV32REF	354	4275
			HPV42REF	3921
		Alpha2	HPV3REF	9262	29589
			HPV10REF	6433
			HPV28REF	8200
			HPV29REF	245
			HPV77REF	322
			HPV78REF	1640
			HPV94REF	2434
			HPV117REF	518
			HPV125REF	394
			HPV160REF	141
		Alpha3	HPV61REF	1215	12447
			HPV62REF	219
			HPV72REF	569
			HPV81REF	509
			HPV83REF	1162
			HPV84REF	1279
			HPV86REF	518
			HPV87REF	1339
			HPV89REF	4722
			HPV102REF	214
			HPV114REF	701
		Alpha4	HPV2REF	5129	9080
			HPV27REF	2787
			HPV57REF	1164
		Alpha5	HPV26REF	4250	8047
			HPV51REF	2771
			HPV69REF	424
			HPV82REF	602
		Alpha6	HPV30REF	2433	22704
			HPV53REF	5066
			HPV56REF	7513
			HPV66REF	7692
		Alpha7	HPV18REF	482	9292
			HPV39REF	1707
			HPV45REF	1053
			HPV59REF	3081
			HPV68REF	2307
			HPV70REF	526
			HPV85REF	136
			HPV97REF	0
		Alpha8	HPV7REF	37	3343
			HPV40REF	380
			HPV43REF	2353
			HPV91REF	573
		Alpha9	HPV16REF	4401	9283
			HPV31REF	880
			HPV33REF	296
			HPV35REF	618
			HPV52REF	919
			HPV58REF	286
			HPV67REF	1883
		Alpha10	HPV6REF	11573	18068
			HPV11REF	668
			HPV13REF	749
			HPV44REF	2384
			HPV74REF	2694
		Alpha11	HPV34REF	1496	3615
			HPV73REF	1601
			HPV117REF	518
		Alpha13	HPV54REF	1041	1041
		Alpha14	HPV71REF	279	1686
			HPV90REF	1388
			HPV106REF	19
			Total Reads	132470

## Sheet: Beta
Supplemental Table 1. Sheet 3. Number of reads mapped to Beta-HPV genera Description: The number of reads mapping to each beta-HPV type from the PAVE database is listed below. Total reads mapping to a species (multiple beta-HPV types) is also recorded.
HPV	Genus	Species	Type	Reads Mapped to Reference	Total Species specific reads
Beta	Beta	Beta1	HPV5REF	95151	471885
			HPV8REF	39772
			HPV12REF	23138
			HPV14REF	13515
			HPV19REF	12833
			HPV20REF	42434
			HPV21REF	15578
			HPV24REF	49125
			HPV25REF	5027
			HPV36REF	11392
			HPV47REF	21741
			HPV93REF	4979
			HPV98REF	35648
			HPV99REF	6030
			HPV105REF	17559
			HPV118REF	4758
			HPV124REF	15292
			HPV143REF	5663
			HPV152REF	3644
			HPV195REF	28901
			HPV196REF	19705
		Beta2	HPV9REF	9305	309901
			HPV15REF	15276
			HPV17REF	13385
			HPV22REF	3971
			HPV23REF	28076
			HPV37REF	10051
			HPV38REF	10932
			HPV80REF	32303
			HPV100REF	7081
			HPV104REF	8362
			HPV107REF	19233
			HPV110REF	20232
			HPV111REF	21328
			HPV113REF	17552
			HPV120REF	14118
			HPV122REF	30951
			HPV145REF	7166
			HPV151REF	1716
			HPV159REF	10947
			HPV174REF	10251
			HPV182REF	17665
		Beta3	HPV49REF	25178	84983
			HPV75REF	11007
			HPV76REF	26065
			HPV115REF	22733
		Beta4	HPV92REF	9953	9953
		Beta5	HPV96REF	4314	11371
			HPV150REF	5991
			HPV185REF	1066
		Unclassified Beta	HPV206REF	2573
			HPV209REF	10020
			HPV227REF	2104
			Total Reads	902790

## Sheet: Gamma
Supplemental Table 1. Sheet 4. Number of reads mapped to gamma-HPV genera Description: The number of reads mapping to each gamma-HPV type from the PAVE database is listed below. Total reads mapping to a species (multiple gamma-HPV types) is also recorded.
HPV	Genus	Species	Type	Reads Mapped to Reference	Total Species specific reads
Gamma	Gamma	Gamma1	HPV4REF	93877	115998
			HPV65REF	19016
			HPV95REF	991
			HPV173REF	2114
		Gamma2	HPV48REF	345	1542
			HPV200REF	1197
		Gamma3	HPV50REF	9888	12020
			HPV188REF	2132
		Gamma4	HPV60REF	276	276
		Gamma5	HPV88REF	1896	1896
		Gamma6	HPV101REF	311	710
			HPV103REF	166
			HPV108REF	233
		Gamma7	HPV109REF	2097	34178
			HPV123REF	1958
			HPV134REF	16717
			HPV138REF	2125
			HPV139REF	527
			HPV149REF	2509
			HPV155REF	2445
			HPV170REF	572
			HPV186REF	31
			HPV189REF	2895
			HPV193REF	1391
			HPV229REF	911
		Gamma8	HPV112REF	448	7949
			HPV119REF	920
			HPV147REF	3040
			HPV164REF	828
			HPV168REF	1325
			HPV176REF	1388
		Gamma9	HPV116REF	275	1744
			HPV129REF	1469
		Gamma10	HPV121REF	354	10207
			HPV130REF	1749
			HPV133REF	2624
			HPV142REF	4261
			HPV180REF	1209
			HPV191REF	10
		Gamma11	HPV126REF	420	5248
			HPV136REF	1581
			HPV140REF	112
			HPV141REF	551
			HPV154REF	324
			HPV169REF	1578
			HPV171REF	38
			HPV181REF	85
			HPV202REF	559
		Gamma12	HPV127REF	36	5673
			HPV132REF	591
			HPV148REF	1727
			HPV165REF	1036
			HPV199REF	2283
		Gamma13	HPV128REF	5	483
			HPV153REF	478
		Gamma14	HPV131REF	276	276
		Gamma15	HPV135REF	2961	14570
			HPV146REF	5076
			HPV179REF	3609
			HPV192REF	2924
		Gamma16	HPV137REF	937	937
		Gamma17	HPV144REF	271	271
		Gamma18	HPV156REF	2906	2906
		Gamma19	HPV161REF	2011	3194
			HPV162REF	576
			HPV166REF	607
		Gamma20	HPV163REF	770	4229
			HPV183REF	510
			HPV194REF	2949
		Gamma21	HPV167REF	6212	6212
		Gamma22	HPV172REF	1195	1195
		Gamma23	HPV175REF	2771	2771
		Gamma24	HPV178REF	403	2358
			HPV190REF	1617
			HPV197REF	338
		Gamma25	HPV184REF	149	149
		Gamma26	HPV187REF	1090	1090
		Gamma27	HPV201REF	6117	6209
			HPV228REF	92
		Gamma Unclassified	HPV157REF	2686	6219
			HPV158REF	1527
			HPV203REF	394
			HPV205REF	213
			HPV207REF	188
			HPV208REF	27
			HPV210REF	751
			HPV211REF	0
			HPV212REF	28
			HPV213REF	0
			HPV214REF	0
			HPV215REF	0
			HPV216REF	29
			HPV219REF	32
			HPV220REF	0
			HPV221REF	114
			HPV222REF	26
			HPV223REF	3
			HPV224REF	0
			HPV225REF	7
			HPV226REF	34
			HPV230REF	62
			HPV231REF	98
			Total Reads	250510

## Sheet: Mu
Supplemental Table 1. Sheet 5. Number of reads mapped to mu-HPV genera Description: The number of reads mapping to each mu-HPV type from the PAVE database is listed below. Total reads mapping to a species (multiple mu-HPV types) is also recorded.
HPV	Genus	Species	Type	Reads Mapped to Reference	Total Species specific reads
Mu	Mu	Mu1	HPV1REF	44659	44659
		Mu2	HPV63REF	9521	9521
		Mu3	HPV204REF	3260	3260
			Total Reads	57440

## Sheet: Nu
Supplemental Table 1. Sheet 6. Number of reads mapped to Nu-HPV genera Description: The number of reads mapping to each Nu-HPV type from the PAVE database is listed below. Total reads mapping to a species (multiple Nu-HPV types) is also recorded.
HPV	Genus	Species	Type	Reads Mapped to Reference	Total Species specific reads
Nu	Nu	Nu1	HPV41REF	331	331
			Total Reads	331
