# Supplementary material for: Detection, persistence, and rising prevalence of oncogenic viruses revealed by wastewater metagenomics
Source: Appl Environ Microbiol. 2026 May 13;92(6):e00547-26. doi: 10.1128/aem.00547-26 (PMC13274453; doi:10.1128/aem.00547-26)
Supplement: Table S2 — Accession IDs used to extract oncogenic virus-specific RPKMF data from EsViritu outputs with TREx. [file aem.00547-26-s0006.xlsx]

## Sheet: Sheet1
Supplemental Table 2. Accession ID's used to extract virus specific RPKMF data from EsViritu outputs with TREx Description: The accession ID's used as input parameters to calculate and extract monthly average RPKMFs with Trex are listed here for each of the 12 viruses analyzed in the study.
Sl. No	Virus Abbreviation	Virus Common Name	Accession ID	TaxID
1	Hep-A	Hepatitis A	KP879216.1	12092
			LC373510.1	208726
2	Hep-B	Hepatitis B	AB176642.1	106820
			AB486012.1	2847143
			AB625342.1	2847140
			AB846650.1	2847141
			AJ131567.1	10407
			AJ131569.1	10407
			AJ131571.1	10407
			AJ131572.1	10407
			AJ131573.1	10407
			AJ131574.1	10407
			AP007262.1	2847138
			D00220.2	10407
			LT992443.1	10407
			NC_003977.2	10407
3	Hep-C	Hepatitis C	AB030907.1	356412
			AB031663.1	356414
			AB558135.2	758864
			AB661382.1	31650
			AB661388.1	31650
			AF169003.1	31649
			AF238486.1	31650
			AJ851228.1	11103
			AM910652.2	484894
			AY051292.1	356386
			AY746460.1	31649
			AY878651.1	356469
			D10988.1	11103
			D11355.1	11103
			D14853.1	356410
			D28917.1	356416
			D49374.1	357355
			D50409.1	356413
			D63821.1	356417
			D63822.1	356423
			D84263.2	356422
			D84264.2	356425
			D84265.2	356424
			D90208.1	11103
			DQ155561.1	356388
			DQ278891.1	356469
			DQ278892.1	11103
			DQ314805.1	413255
			DQ314806.1	356427
			DQ418782.1	31653
			DQ418786.1	128819
			DQ418789.1	31653
			DQ480513.1	31655
			DQ835760.1	467354
			DQ835761.1	467338
			DQ835762.1	467337
			DQ835767.1	378507
			DQ835768.1	378506
			DQ988074.1	11103
			EF032892.1	31647
			EF407419.1	11103
			EF407457.1	11103
			EF424625.1	467339
			EF424626.1	438881
			EF424627.1	413257
			EF424628.1	413256
			EF424629.1	438880
			EF589161.1	44023
			EF632069.1	11103
			EF632070.1	11103
			EU246930.1	11103
			EU246931.1	11103
			EU246932.1	11103
			EU246934.1	11103
			EU246935.1	11103
			EU246936.1	11103
			EU246937.1	11103
			EU246939.1	11103
			EU246940.1	11103
			EU392170.1	11103
			EU392171.1	11103
			EU392173.1	11103
			EU392175.1	11103
			EU408326.1	11103
			EU408329.1	11103
			EU408331.1	11103
			EU643834.1	11103
			EU643836.1	11103
			EU781771.1	2847144
			EU781827.1	31647
			EU781828.1	31647
			EU781829.1	31647
			EU798761.1	569610
			FJ025854.1	11103
			FJ025855.1	11103
			FJ025856.1	11103
			FJ230884.1	595612
			FJ393024.1	578303
			FJ407092.1	11103
			FJ435090.1	11103
			FJ462431.1	11103
			FJ462432.1	11103
			FJ462433.1	11103
			FJ462434.1	11103
			FJ462435.1	11103
			FJ462436.1	11103
			FJ462437.1	11103
			FJ462439.1	11103
			FJ462440.1	11103
			FJ462441.1	11103
			FJ821465.1	679182
			FJ839869.1	11103
			FJ839870.1	11103
			FN666428.2	11103
			FN666429.1	11103
			HM777359.1	11103
			HQ537007.1	11103
			HQ537009.1	11103
			HQ639944.1	31649
			HQ852457.1	945057
			JF343780.2	1006431
			JF343781.2	1006432
			JF343783.1	1006434
			JF343785.2	1006436
			JF343787.2	1006438
			JF343793.1	1006444
			JF735110.1	11103
			JF735111.1	11103
			JF735112.1	11103
			JF735113.1	11103
			JF735114.1	11103
			JF735115.1	11103
			JF735116.1	11103
			JF735117.1	11103
			JF735118.1	11103
			JF735119.1	11103
			JF735120.1	11103
			JF735121.1	11103
			JF735122.1	11103
			JF735123.1	11103
			JF735124.1	11103
			JF735126.1	11103
			JF735136.1	11103
			JN588558.1	356114
			JN714194.1	356426
			JQ065709.1	11103
			JX183552.1	11103
			JX183556.1	11103
			JX183557.1	11103
			JX227951.1	31651
			JX227952.1	1208063
			JX227953.1	356466
			JX227954.1	42792
			JX227955.1	1094895
			JX227957.1	1094898
			JX227959.1	1208062
			JX227960.1	1208062
			JX227961.1	1094900
			JX227962.1	693427
			JX227963.1	1094899
			JX227964.1	33745
			JX227967.1	1094901
			JX227970.1	693426
			JX227972.1	1094900
			JX227976.1	693427
			JX227977.1	745709
			KC197235.1	11103
			KC197238.1	11103
			KC197240.1	11103
			KC248193.1	11103
			KC248194.1	11103
			KC248195.1	11103
			KC248196.1	11103
			KC248197.1	11103
			KC248198.1	11103
			KC248199.1	11103
			KC844042.1	44021
			KC844046.1	31654
			KC844047.1	31648
			KC844050.1	44021
			KJ439767.1	11103
			KJ439769.1	11103
			KJ439770.1	11103
			KJ439772.1	11103
			KJ439773.1	11103
			KJ439774.1	11103
			KJ439775.1	11103
			KJ439778.1	11103
			KJ439781.1	11103
			KJ439782.1	11103
			KJ470618.1	11103
			KJ470619.1	11103
			KJ567645.1	11103
			KJ567651.1	11103
			KM252789.1	11103
			KM252790.1	11103
			LC414155.2	42791
			LC435024.1	2491016
			M58335.1	31647
			NC_004102.1	41856
			NC_009823.1	40271
			NC_009824.1	356114
			NC_009825.1	33745
			NC_009826.1	33746
			NC_009827.1	42182
			NC_030791.1	1544901
4	Hep-D	Hepatitis D	AF104263.1	2847173
			AF104264.1	2847174
			AF018077.1	2847176
			AB037948.1	12475
			AJ584847.1	12475
			AJ584848.1	12475
			AJ584844.1	12475
			AJ584849.1	12475
			L22063.1	12475
			AM183331.1	12475
			AM183330.1	12475
			AM183333.1	12475
			AM902178.1	510900
			AM902168.1	510890
			AM779580.1	510665
			AM779575.1	510660
			AM902166.1	510888
			AM902167.1	510889
			AM902181.1	510903
			AM902169.1	510891
			AM902170.1	510892
			AM902171.1	510893
			AM902172.1	510894
			AM779577.1	510662
			AM902173.1	510895
			AM902174.1	510896
			AM902175.1	510897
			AM779576.1	510661
			AM779574.1	510659
			AM779583.1	510668
			AM779595.1	510680
			AM779593.1	510678
			AM779594.1	510679
			AM779586.1	510671
			AM779589.1	510674
			AM779582.1	510667
			AM779584.1	510669
			AM779591.1	510676
			AM779585.1	510670
			AM779592.1	510677
			X60193.1	12475
			MG711734.1	12475
			M21012.1	12475
			NC_001653.2	12475
			KT452644.1	2766974
5	Hep-E	Hepatitis E	LC061267.1	185579
			LC055972.1	509628
			LC042232.1	185580
			NC_001434.1	291484
6	HHV-4	Epstein-Barr Virus	LN827554.1	10376
			NC_009334.1	12509
7	HHV-8	Kaposi’s Sarcoma-associated Herpesvirus	MN205539.1	37296
8	HPV	Human Papillomavirus	AB027020.1	37121
			AB027021.1	129724
			AB040456.1	120686
			AB646346.1	1055684
			AB745694.1	2259332
			AF131950.1	2848423
			AF151983.1	333772
			AF293960.1	150546
			AF349909.1	171370
			AF419318.1	202252
			AF436128.1	202250
			AF436130.1	44028
			AF531420.1	211787
			AJ400628.2	120381
			AJ620205.1	10591
			AJ620209.1	333771
			AJ620210.1	260716
			AJ620211.1	260717
			AY057438.1	333769
			AY382778.1	247268
			AY382779.2	247269
			AY395706.1	334210
			D21208.1	37120
			DQ080078.1	338323
			DQ080079.1	338322
			DQ080080.1	338324
			DQ080081.1	915425
			DQ080082.1	338326
			DQ080083.1	338327
			EF362755.1	333751
			EF422221.1	427343
			EF467176.1	337054
			EU410347.1	563190
			EU410348.1	518629
			EU410349.1	518630
			EU541441.1	915426
			EU541442.1	915427
			FJ804072.1	915428
			FJ947080.1	696746
			FM212639.1	565537
			FM955837.2	587347
			FM955838.1	587348
			FM955839.1	587349
			FM955841.1	587350
			FM955842.1	587351
			FN547152.2	673323
			FN677755.1	743811
			FN677756.1	743812
			GQ244463.1	735496
			GQ246950.1	720708
			GQ246951.1	927771
			GQ845441.1	765051
			GQ845442.1	765052
			GQ845443.1	915429
			GQ845444.1	765054
			GQ845445.1	765055
			GQ845446.1	765056
			GU117629.1	909328
			GU117630.1	909329
			GU117631.1	909330
			GU117632.1	909331
			GU117633.1	909332
			GU117634.1	909333
			GU129016.1	942038
			GU233853.1	931210
			HE963025.1	1209820
			HF930491.1	1347832
			HG421739.1	1472342
			HG530535.1	1472343
			HG793809.1	31552
			HM999987.1	1070408
			HM999988.1	1070409
			HM999989.1	1070410
			HM999990.1	1070411
			HM999991.1	1070412
			HM999992.1	1070413
			HM999993.1	1070414
			HM999994.1	1070415
			HM999995.1	1070416
			HM999996.1	1070417
			HM999997.1	1070418
			HM999998.1	1070419
			HM999999.1	1070420
			JF304768.1	990302
			JF906559.1	1165934
			JN171845.1	1110710
			JN211193.1	1195796
			JX413104.1	1315259
			JX413105.1	1315260
			JX413106.1	1315261
			JX413107.1	1315262
			JX413108.1	1315263
			JX413109.1	1315264
			JX413110.1	1315265
			JX429973.1	1248396
			JX444072.1	1315266
			JX444073.1	1647924
			KC108721.1	1434782
			KC108722.1	1449827
			KC138720.1	1288116
			KC862317.1	1420544
			KC862318.1	1420545
			KF006398.1	1434986
			KF006399.1	1434987
			KF006400.1	1434988
			KJ130020.1	1478160
			KJ913662.1	1545700
			KM085343.1	1542134
			KP692114.1	1682339
			KP692115.1	1682340
			KP692116.1	1682341
			KP692117.1	10566
			KP769769.1	1650736
			KR816167.1	1851122
			KR816168.1	1851123
			KR816169.1	1851124
			KR816170.1	1851125
			KR816171.1	1851126
			KR816174.1	1851130
			KR816176.1	1851214
			KR816177.1	1851215
			KR816179.1	1851217
			KR816180.1	1851218
			KR816181.1	1851219
			KR816182.1	1851220
			KR816183.1	1851221
			KT698166.1	2259331
			KT698167.1	2259334
			KT698168.1	2259343
			KU298894.1	10586
			KU298928.1	37119
			KX514417.1	10588
			KX514431.1	45240
			KY225967.1	10598
			KY242583.1	1961924
			LR862061.1	10593
			M12737.1	10579
			M14119.1	10580
			M17463.1	333923
			M32305.1	10594
			M73236.1	10590
			MF588757.1	192971
			MG921180.1	2093789
			MH460956.1	2320739
			MT218011.1	10587
			MT783412.1	10595
			MT783416.1	10596
			MT783417.1	37115
			MZ374448.1	10618
			MZ509108.1	10585
			NC_001356.1	334203
			NC_001357.1	333761
			NC_001526.4	333760
			U21941.1	39457
			U31778.1	31547
			U31779.1	31548
			U31780.1	37954
			U31781.1	37955
			U31782.1	37956
			U31783.1	37111
			U31784.1	37112
			U31785.1	37957
			U31786.1	37958
			U31787.1	37959
			U31788.1	10592
			U31789.1	40538
			U31790.1	40539
			U31792.1	40540
			U31793.1	37116
			U37488.1	1671798
			U37537.1	186160
			X56147.1	10589
			X62843.1	10573
			X70827.1	10617
			X70828.1	28311
			X70829.1	28312
			X74462.1	10614
			X74463.1	10620
			X74464.1	10621
			X74465.1	333759
			X74466.1	10604
			X74467.1	31546
			X74468.1	10606
			X74469.1	10607
			X74470.1	10608
			X74471.1	10609
			X74472.1	333762
			X74473.1	333752
			X74474.1	10611
			X74475.1	333763
			X74476.1	333764
			X74478.1	10615
			X74480.1	10616
			X74482.1	333765
			X94164.1	333770
			X94165.1	51033
			Y15173.1	69984
			Y15174.1	69985
			Y15175.1	69986
			Y15176.1	69987
9	HPyV	Human Polyomavirus	HQ696595.1	943908
			JX262162.1	1208309
10	HTLV-1	Human T-cell Leukemia Virus type 1	AF033817.1	11908
11	MCV	Merkel Cell Polyomavirus	HM011556.1	493803
12	BKV	BK Virus	V01108.1	1891762
