# Supplementary material for: Detection, persistence, and rising prevalence of oncogenic viruses revealed by wastewater metagenomics
Source: Appl Environ Microbiol. 2026 May 13;92(6):e00547-26. doi: 10.1128/aem.00547-26 (PMC13274453; doi:10.1128/aem.00547-26)
Supplement: Table S3 — Average monthly RPKMF of all 12 tested viruses from May 2022 to May 2025. [file aem.00547-26-s0007.xlsx]

## Sheet: BKV_Monthly
Supplemental Table 3. Sheet 1. Average Monthly RPKMF of BKV from May 2022-May 2025 Description: The TREx output highlighting the monthly average RPKMF of BKV across all sampling sites per month is tabulated below.
BKV
Time_Group	RPKMF
2022-05-01	1.22096
2022-06-01	10.18
2022-07-01	10.1775
2022-08-01	7.24028
2022-09-01	3.15356
2022-10-01	8.34451
2022-11-01	14.6451
2022-12-01	22.3081
2023-01-01	10.6418
2023-02-01	7.22965
2023-03-01	4.12725
2023-04-01	6.66219
2023-05-01	3.4845
2023-06-01	2.22439
2023-07-01	6.79625
2023-08-01	12.5184
2023-09-01	11.682
2023-10-01	8.31052
2023-11-01	11.456
2023-12-01	4.39704
2024-01-01	4.91696
2024-02-01	6.21084
2024-03-01	14.3235
2024-04-01	9.13957
2024-05-01	9.87922
2024-06-01	10.1759
2024-07-01	33.296
2024-08-01	16.5286
2024-09-01	14.8625
2024-10-01	9.38981
2024-11-01	14.8299
2024-12-01	12.8368
2025-01-01	10.9804
2025-02-01	11.3289
2025-03-01	14.057
2025-04-01	9.60096
2025-05-01	10.7045

## Sheet: EBV_Monthly
Supplemental Table 3. Sheet 2. Average Monthly RPKMF of EBV from May 2022-May 2025 Description: The TREx output highlighting the monthly average RPKMF of EBV across all sampling sites per month is tabulated below.
EBV
Time_Group	RPKMF
2022-05-01	0.0158219
2022-06-01	0.0486762
2022-07-01	0.0344831
2022-08-01	0.0277334
2022-09-01	0.00989339
2022-10-01	0.0349838
2022-11-01	0.0505955
2022-12-01	0.0870742
2023-01-01	0.123556
2023-02-01	0.0713938
2023-03-01	0.0313719
2023-04-01	0.0276976
2023-05-01	0.0194885
2023-06-01	0.0103613
2023-07-01	0.0126882
2023-08-01	0.0573258
2023-09-01	0.0255269
2023-10-01	0.0161687
2023-11-01	0.0233963
2023-12-01	0.00717662
2024-01-01	0.0350728
2024-02-01	0.0402731
2024-03-01	0.0472854
2024-04-01	0.0494752
2024-05-01	0.0448673
2024-06-01	0.0282908
2024-07-01	0.0842161
2024-08-01	0.0936164
2024-09-01	0.0843895
2024-10-01	0.0586871
2024-11-01	0.105485
2024-12-01	0.0917142
2025-01-01	0.0862812
2025-02-01	0.0834273
2025-03-01	0.0873168
2025-04-01	0.0737277
2025-05-01	0.0776334

## Sheet: HAV_Monthly
Supplemental Table 3. Sheet 3. Average Monthly RPKMF of HAV from May 2022-May 2025 Description: The TREx output highlighting the monthly average RPKMF of HAV across all sampling sites per month is tabulated below.
HAV
Time_Group	RPKMF
2022-05-01	0.0137767
2022-06-01	0.0293997
2022-07-01	0.0360652
2022-08-01	0.0476053
2022-09-01	0.00568772
2022-10-01	0.084943
2022-11-01	0.441975
2022-12-01	0.203112
2023-01-01	0.023014
2023-02-01	0.00601826
2023-03-01	0.368174
2023-04-01	0.453145
2023-05-01	0.201801
2023-06-01	0.0706716
2023-07-01	0.0824352
2023-08-01	0.867689
2023-09-01	0.0606595
2023-10-01	0.0744679
2023-11-01	0.122192
2023-12-01	0.00646046
2024-01-01	0.0204843
2024-02-01	0.061382
2024-03-01	0.233695
2024-04-01	0.0609568
2024-05-01	0.146599
2024-06-01	0.00182729
2024-07-01	0.317175
2024-08-01	0.332087
2024-09-01	0.070723
2024-10-01	0.198096
2024-11-01	0.0440746
2024-12-01	0.00627389
2025-01-01	0.00249085
2025-02-01	0.00612969
2025-03-01	0.0230104
2025-04-01	0.0365287
2025-05-01	0

## Sheet: HBV_Monthly
Supplemental Table 3. Sheet 4. Average Monthly RPKMF of HBV from May 2022-May 2025 Description: The TREx output highlighting the monthly average RPKMF of HBV across all sampling sites per month is tabulated below.
HBV
Time_Group	RPKMF
2022-05-01	0
2022-06-01	0
2022-07-01	0
2022-08-01	0
2022-09-01	0.00236777
2022-10-01	0.00223978
2022-11-01	0.000313203
2022-12-01	0
2023-01-01	0
2023-02-01	0.00160632
2023-03-01	0
2023-04-01	0.000772878
2023-05-01	0.000793175
2023-06-01	0.000539857
2023-07-01	0.000873627
2023-08-01	0.00436699
2023-09-01	0.0119973
2023-10-01	0.000756776
2023-11-01	0
2023-12-01	0
2024-01-01	0
2024-02-01	0.006454
2024-03-01	0.000978462
2024-04-01	0.00176208
2024-05-01	0
2024-06-01	0
2024-07-01	0.00958545
2024-08-01	0.00026417
2024-09-01	0.00289817
2024-10-01	0.0024463
2024-11-01	0.00142946
2024-12-01	0.0114118
2025-01-01	0.00270936
2025-02-01	0.000290766
2025-03-01	0
2025-04-01	0.00540356
2025-05-01	0.0050664

## Sheet: HCV_Monthly
Supplemental Table 3. Sheet 5. Average Monthly RPKMF of HCV from May 2022-May 2025 Description: The TREx output highlighting the monthly average RPKMF of HCV across all sampling sites per month is tabulated below.
HCV
Time_Group	RPKMF
2022-05-01	0
2022-06-01	0
2022-07-01	0
2022-08-01	0
2022-09-01	0
2022-10-01	0
2022-11-01	0
2022-12-01	0
2023-01-01	0
2023-02-01	0
2023-03-01	0
2023-04-01	0
2023-05-01	0
2023-06-01	0
2023-07-01	0
2023-08-01	0
2023-09-01	0
2023-10-01	0
2023-11-01	0
2023-12-01	4.01965e-05
2024-01-01	0
2024-02-01	0
2024-03-01	0.0018323
2024-04-01	0.0172478
2024-05-01	0
2024-06-01	0
2024-07-01	0
2024-08-01	0
2024-09-01	0
2024-10-01	0
2024-11-01	0.000691141
2024-12-01	0
2025-01-01	0
2025-02-01	0.00207976
2025-03-01	0.00138737
2025-04-01	0.000598838
2025-05-01	0.000198207

## Sheet: HDV_Monthly
Supplemental Table 3. Sheet 6. Average Monthly RPKMF of HDV from May 2022-May 2025 Description: The TREx output highlighting the monthly average RPKMF of HDV across all sampling sites per month is tabulated below.
HDV
Time_Group	RPKMF
2022-05-01	0
2022-06-01	0
2022-07-01	0
2022-08-01	0
2022-09-01	0
2022-10-01	0
2022-11-01	0
2022-12-01	0
2023-01-01	0
2023-02-01	0
2023-03-01	0
2023-04-01	0
2023-05-01	0
2023-06-01	0
2023-07-01	0
2023-08-01	0
2023-09-01	0
2023-10-01	0
2023-11-01	0
2023-12-01	0
2024-01-01	0
2024-02-01	0
2024-03-01	0
2024-04-01	0
2024-05-01	0
2024-06-01	0
2024-07-01	0
2024-08-01	0
2024-09-01	0
2024-10-01	0.010113
2024-11-01	0
2024-12-01	0
2025-01-01	0
2025-02-01	0
2025-03-01	9.63044e-05
2025-04-01	0.000134514
2025-05-01	0

## Sheet: HEV_Monthly
Supplemental Table 3. Sheet 7. Average Monthly RPKMF of HEV from May 2022-May 2025 Description: The TREx output highlighting the monthly average RPKMF of HEV across all sampling sites per month is tabulated below.
HEV
Time_Group	RPKMF
2022-05-01	0
2022-06-01	0.00651949
2022-07-01	0.0127779
2022-08-01	0.00133975
2022-09-01	0.000467668
2022-10-01	0.00526878
2022-11-01	0.0205789
2022-12-01	0.0108461
2023-01-01	0.011407
2023-02-01	0.00653308
2023-03-01	0.0189553
2023-04-01	0.00364163
2023-05-01	0
2023-06-01	0.000432749
2023-07-01	6.48405e-05
2023-08-01	0.000484569
2023-09-01	0.0470402
2023-10-01	0.00451868
2023-11-01	0
2023-12-01	0
2024-01-01	0.00406923
2024-02-01	0.00342802
2024-03-01	0.000579146
2024-04-01	0
2024-05-01	0.00101637
2024-06-01	0.000312465
2024-07-01	5.74064e-05
2024-08-01	0
2024-09-01	0
2024-10-01	0.00305291
2024-11-01	0.000230827
2024-12-01	2.68986e-05
2025-01-01	0.000959679
2025-02-01	0.000202467
2025-03-01	0.000847841
2025-04-01	0.00048323
2025-05-01	0.0017124

## Sheet: HPV_Monthly
Supplemental Table 3. Sheet 8. Average Monthly RPKMF of HPV from May 2022-May 2025 Description: The TREx output highlighting the monthly average RPKMF of HPV across all sampling sites per month is tabulated below.
HPV
Time_Group	RPKMF
2022-05-01	0.691806
2022-06-01	1.46896
2022-07-01	1.76187
2022-08-01	1.3431
2022-09-01	0.569688
2022-10-01	1.71198
2022-11-01	2.81046
2022-12-01	3.15053
2023-01-01	1.83059
2023-02-01	1.35944
2023-03-01	0.778069
2023-04-01	1.07896
2023-05-01	0.545972
2023-06-01	0.305969
2023-07-01	0.677001
2023-08-01	1.68331
2023-09-01	1.43984
2023-10-01	0.973102
2023-11-01	1.32274
2023-12-01	0.284404
2024-01-01	0.837935
2024-02-01	0.963491
2024-03-01	1.52499
2024-04-01	1.03053
2024-05-01	1.36201
2024-06-01	1.30465
2024-07-01	3.81322
2024-08-01	2.0978
2024-09-01	1.90752
2024-10-01	1.37878
2024-11-01	2.34699
2024-12-01	3.05884
2025-01-01	2.15438
2025-02-01	2.4625
2025-03-01	2.75837
2025-04-01	1.68326
2025-05-01	1.75009

## Sheet: HPyV_Monthly
Supplemental Table 3. Sheet 9. Average Monthly RPKMF of HPyV from May 2022-May 2025 Description: The TREx output highlighting the monthly average RPKMF of HPyV across all sampling sites per month is tabulated below.
HPyV
Time_Group	RPKMF
2022-05-01	0
2022-06-01	0.0369484
2022-07-01	0.0380588
2022-08-01	0.0340678
2022-09-01	0.00269245
2022-10-01	0.00387651
2022-11-01	0.0535453
2022-12-01	0.0194592
2023-01-01	0.0341454
2023-02-01	0.024092
2023-03-01	0.0156273
2023-04-01	0.00808648
2023-05-01	0.0034992
2023-06-01	0.00554362
2023-07-01	0.0129613
2023-08-01	0.0249172
2023-09-01	0.0199791
2023-10-01	0.0212946
2023-11-01	0.0356426
2023-12-01	0.0106386
2024-01-01	0.00743494
2024-02-01	0.00955211
2024-03-01	0.0328786
2024-04-01	0.0158601
2024-05-01	0.0127443
2024-06-01	0.0238038
2024-07-01	0.0503997
2024-08-01	0.0521319
2024-09-01	0.0311672
2024-10-01	0.0115781
2024-11-01	0.0196374
2024-12-01	0.0311847
2025-01-01	0.0210148
2025-02-01	0.0344824
2025-03-01	0.0229287
2025-04-01	0.0147715
2025-05-01	0.0152923

## Sheet: HTLV-1_Monthly
Supplemental Table 3. Sheet 10. Average Monthly RPKMF of HTLV-1 from May 2022-May 2025 Description: The TREx output highlighting the monthly average RPKMF of HTLV-1 across all sampling sites per month is tabulated below.
HTLV-1
Time_Group	RPKMF
2022-05-01	0
2022-06-01	0
2022-07-01	0
2022-08-01	0
2022-09-01	0
2022-10-01	0
2022-11-01	0
2022-12-01	0
2023-01-01	0
2023-02-01	0
2023-03-01	0
2023-04-01	0
2023-05-01	0
2023-06-01	0
2023-07-01	0
2023-08-01	0
2023-09-01	0
2023-10-01	0
2023-11-01	0
2023-12-01	0
2024-01-01	0.000277601
2024-02-01	0
2024-03-01	0.00258576
2024-04-01	0.00419596
2024-05-01	0
2024-06-01	0
2024-07-01	0
2024-08-01	0
2024-09-01	0
2024-10-01	0
2024-11-01	0
2024-12-01	0
2025-01-01	0
2025-02-01	0
2025-03-01	0.00016319
2025-04-01	0.00128694
2025-05-01	0.00404108

[truncated: 2 more sheets: KSHV_Monthly, MCPyV_Monthly]
