# Supplementary material for: Detection, persistence, and rising prevalence of oncogenic viruses revealed by wastewater metagenomics
Source: Appl Environ Microbiol. 2026 May 13;92(6):e00547-26. doi: 10.1128/aem.00547-26 (PMC13274453; doi:10.1128/aem.00547-26)
Supplement: Table S4 — Site-specific RPKMF of all 12 viruses with date of sampling and anonymized site and city information. [file aem.00547-26-s0008.xlsx]

## Sheet: BKV_Data
Supplemental Table 4. Sheet 1. Site specific RPKMF of BKV with date of sampling Description: The TREx output highlighting the detections of BKV across site and cities in Texas with sampling dates. Included is sequencing information such as reads mapped, average coverage and reference sequence length.
site_code	city_code	Date	accession	reference_length	covered_bases	reads_mapped	avg_coverage	RPKMF
Site B1	City B	2022-05-04	V01108.1	5153	568	38	1.05856	0.272055
Site B1	City B	2022-05-11	V01108.1	5153	3548	259	7.13072	2.17875
Site A1	City A	2022-05-18	V01108.1	5153	1429	122	3.41375	1.22042
Site B1	City B	2022-05-18	V01108.1	5153	1601	81	2.17729	0.940131
Site B1	City B	2022-05-25	V01108.1	5153	2826	129	3.56786	1.49346
Site B1	City B	2022-06-01	V01108.1	5153	510	9	0.224066	0.0657927
Site A1	City A	2022-06-07	V01108.1	5153	2229	627	17.5745	5.72504
Site A1	City A	2022-06-08	V01108.1	5153	2798	287	7.60004	3.01824
Site A4	City A	2022-06-08	V01108.1	5153	3711	674	18.343	3.84299
Site A5	City A	2022-06-08	V01108.1	5153	2174	448	12.2986	3.35038
Site A6	City A	2022-06-08	V01108.1	5153	5040	7438	200.856	40.1133
Site A1	City A	2022-06-15	V01108.1	5153	1960	244	7.28783	3.71578
Site A4	City A	2022-06-15	V01108.1	5153	1138	103	2.97222	0.650632
Site A6	City A	2022-06-15	V01108.1	5153	2464	343	8.8297	2.71098
Site B1	City B	2022-06-15	V01108.1	5153	3613	428	11.4595	5.81177
Site B1	City B	2022-06-15	V01108.1	5153	2050	234	6.45733	2.73463
Site B2	City B	2022-06-15	V01108.1	5153	5028	1677	45.8245	37.722
Site B2	City B	2022-06-15	V01108.1	5153	4555	701	18.9306	5.08059
Site B3	City B	2022-06-15	V01108.1	5153	5018	2999	82.024	45.8353
Site B3	City B	2022-06-15	V01108.1	5153	4544	666	18.0466	6.31934
Site B4	City B	2022-06-15	V01108.1	5153	5026	2197	60.9258	23.8614
Site B4	City B	2022-06-15	V01108.1	5153	3937	380	10.3528	3.12726
Site A1	City A	2022-06-22	V01108.1	5153	1844	170	4.39616	1.36903
Site A4	City A	2022-06-22	V01108.1	5153	1983	207	5.62343	1.37501
Site A6	City A	2022-06-22	V01108.1	5153	1216	126	3.47112	0.750682
Site B1	City B	2022-06-22	V01108.1	5153	2571	94	2.54967	0.759772
Site B2	City B	2022-06-22	V01108.1	5153	4464	558	15.1887	5.36196
Site B3	City B	2022-06-22	V01108.1	5153	4573	711	20.2528	5.61698
Site B4	City B	2022-06-22	V01108.1	5153	3061	314	8.80911	2.68783
Site A1	City A	2022-06-29	V01108.1	5153	2028	328	8.71957	3.16223
Site A4	City A	2022-06-29	V01108.1	5153	2406	711	19.3454	4.59528
Site A6	City A	2022-06-29	V01108.1	5153	3591	1323	36.404	7.49022
Site B1	City B	2022-06-29	V01108.1	5153	4534	1296	35.2924	7.31201
Site B2	City B	2022-06-29	V01108.1	5153	5090	3646	98.6492	94.3881
Site B3	City B	2022-06-29	V01108.1	5153	4409	899	25.3752	11.6798
Site B4	City B	2022-06-29	V01108.1	5153	5026	4351	117.768	66.9664
Site B1	City B	2022-07-05	V01108.1	5153	2572	356	10.8587	2.4746
Site B3	City B	2022-07-05	V01108.1	5153	4760	1715	48.668	15.716
Site B4	City B	2022-07-05	V01108.1	5153	5019	1377	38.8011	12.4524
Site A1	City A	2022-07-06	V01108.1	5153	1527	80	2.19368	0.711017
Site A2	City A	2022-07-06	V01108.1	5153	2813	331	8.65241	2.28663
Site A3	City A	2022-07-06	V01108.1	5153	525	150	4.10853	0.788914
Site A4	City A	2022-07-06	V01108.1	5153	591	152	3.98861	1.08768
Site A5	City A	2022-07-06	V01108.1	5153	790	38	0.847691	0.27977
Site A6	City A	2022-07-06	V01108.1	5153	4465	988	27.3974	6.17303
Site B1	City B	2022-07-11	V01108.1	5153	4506	912	25.4052	16.9982
Site B2	City B	2022-07-11	V01108.1	5153	4988	1140	30.7881	18.1217
Site B3	City B	2022-07-11	V01108.1	5153	3794	548	14.8615	5.09451
Site B4	City B	2022-07-11	V01108.1	5153	2865	147	3.89946	1.7096
Site A2	City A	2022-07-12	V01108.1	5153	481	29	0.810714	0.199171
Site A3	City A	2022-07-12	V01108.1	5153	576	25	0.696782	0.210967
Site A4	City A	2022-07-12	V01108.1	5153	2778	217	6.14551	1.69653
Site A5	City A	2022-07-12	V01108.1	5153	2693	293	8.45513	2.62724
Site A6	City A	2022-07-12	V01108.1	5153	654	118	3.21847	0.770509
Site B1	City B	2022-07-18	V01108.1	5153	5039	8167	230.574	127.694
Site B2	City B	2022-07-18	V01108.1	5153	5097	4087	114.508	87.474
Site B3	City B	2022-07-18	V01108.1	5153	3245	537	15.0851	4.51754
Site B4	City B	2022-07-18	V01108.1	5153	5027	1729	48.1713	13.8308
Site A1	City A	2022-07-19	V01108.1	5153	3699	521	14.8949	2.86734
Site A2	City A	2022-07-19	V01108.1	5153	3773	428	12.2333	2.80675
Site A3	City A	2022-07-19	V01108.1	5153	2933	201	6.1685	1.34193
Site A4	City A	2022-07-19	V01108.1	5153	3035	147	4.29922	1.0851
Site A5	City A	2022-07-19	V01108.1	5153	4540	652	18.5349	4.35801
Site A6	City A	2022-07-19	V01108.1	5153	4305	612	16.8991	4.8657
Site B1	City B	2022-07-25	V01108.1	5153	3518	264	7.64581	2.32676
Site B2	City B	2022-07-25	V01108.1	5153	4973	2308	63.2742	23.9095
Site B3	City B	2022-07-25	V01108.1	5153	3956	339	8.88947	2.81601
Site B4	City B	2022-07-25	V01108.1	5153	4147	556	15.5511	4.43
Site A1	City A	2022-07-26	V01108.1	5153	2248	117	3.29202	0.929636
Site A2	City A	2022-07-26	V01108.1	5153	1875	84	2.20428	0.533378
Site A3	City A	2022-07-26	V01108.1	5153	4912	1176	32.9049	7.22721
Site A4	City A	2022-07-26	V01108.1	5153	1936	93	2.67519	0.776792
Site A5	City A	2022-07-26	V01108.1	5153	4467	316	8.88027	2.44964
Site A6	City A	2022-07-26	V01108.1	5153	3015	185	5.36018	1.10711
Site B1	City B	2022-08-01	V01108.1	5153	4479	587	16.35	5.27549
Site B2	City B	2022-08-01	V01108.1	5153	5026	1645	45.0857	23.0212
Site B3	City B	2022-08-01	V01108.1	5153	3201	279	7.664	2.10221
Site B4	City B	2022-08-01	V01108.1	5153	4461	387	10.264	3.47684
Site A1	City A	2022-08-03	V01108.1	5153	3359	334	9.69838	2.23089
Site A2	City A	2022-08-03	V01108.1	5153	1813	75	2.05397	0.557422
Site A3	City A	2022-08-03	V01108.1	5153	1145	56	1.40816	0.428974
Site A4	City A	2022-08-03	V01108.1	5153	3889	377	10.9306	2.94422
Site A5	City A	2022-08-03	V01108.1	5153	4229	465	13.1737	3.58885
Site A6	City A	2022-08-03	V01108.1	5153	4193	433	11.8391	3.8251
Site B1	City B	2022-08-04	V01108.1	5153	2263	379	11.1679	3.27533
Site B2	City B	2022-08-04	V01108.1	5153	4084	844	23.4593	5.43187
Site B3	City B	2022-08-04	V01108.1	5153	1437	68	2.13372	0.460016
Site B4	City B	2022-08-04	V01108.1	5153	2546	378	9.77973	4.40166
Site B1	City B	2022-08-08	V01108.1	5153	4878	1664	46.419	19.9691
Site B2	City B	2022-08-08	V01108.1	5153	5004	1987	53.6976	26.0872
Site B3	City B	2022-08-08	V01108.1	5153	3791	420	11.2215	3.15146
Site B4	City B	2022-08-08	V01108.1	5153	2748	159	4.63362	1.15085
Site A1	City A	2022-08-10	V01108.1	5153	3599	367	10.1883	3.37287
Site A2	City A	2022-08-10	V01108.1	5153	3438	363	9.84869	3.46965
Site A3	City A	2022-08-10	V01108.1	5153	4508	860	24.0985	5.052
Site A4	City A	2022-08-10	V01108.1	5153	3861	408	11.9398	2.94548
Site A5	City A	2022-08-10	V01108.1	5153	3637	433	11.9242	4.03897
Site A6	City A	2022-08-10	V01108.1	5153	3043	240	6.56506	1.84759
Site B1	City B	2022-08-11	V01108.1	5153	3166	237	6.35399	1.66456
Site B2	City B	2022-08-11	V01108.1	5153	606	161	4.56506	0.953683
Site B3	City B	2022-08-11	V01108.1	5153	1356	108	3.01419	0.754699
Site B4	City B	2022-08-11	V01108.1	5153	1987	407	11.1403	3.35954
Site B1	City B	2022-08-15	V01108.1	5153	4390	824	23.7825	5.07859
Site B2	City B	2022-08-15	V01108.1	5153	5039	6021	170.842	72.3266
Site B3	City B	2022-08-15	V01108.1	5153	4073	746	21.2159	2.79478
Site B4	City B	2022-08-15	V01108.1	5153	4259	802	23.0096	4.29148
Site A1	City A	2022-08-16	V01108.1	5153	2457	216	5.79272	0.980145
Site A2	City A	2022-08-16	V01108.1	5153	2228	325	9.35819	1.45617
Site A3	City A	2022-08-16	V01108.1	5153	4893	1806	52.8785	11.4122
Site A4	City A	2022-08-16	V01108.1	5153	843	42	1.17729	0.199446
Site A5	City A	2022-08-16	V01108.1	5153	3272	476	13.1761	2.8379
Site A6	City A	2022-08-16	V01108.1	5153	3433	323	9.00879	1.47294
Site B1	City B	2022-08-22	V01108.1	5153	5040	3462	99.9214	35.8709
Site B2	City B	2022-08-22	V01108.1	5153	5035	5636	160.025	55.1936
Site B3	City B	2022-08-22	V01108.1	5153	3706	764	20.9586	4.54967
Site B4	City B	2022-08-22	V01108.1	5153	2340	170	5.19408	1.21595
Site A1	City A	2022-08-25	V01108.1	5153	3682	564	15.978	3.78468
Site A2	City A	2022-08-25	V01108.1	5153	3773	519	14.1239	3.22883
Site A3	City A	2022-08-25	V01108.1	5153	444	17	0.500899	0.0840128
Site A4	City A	2022-08-25	V01108.1	5153	3814	744	21.5832	3.36319
Site A5	City A	2022-08-25	V01108.1	5153	4592	680	20.1203	4.09368
Site A6	City A	2022-08-25	V01108.1	5153	3762	398	10.6208	2.59628
Site B1	City B	2022-08-29	V01108.1	5153	5001	2172	60.8019	19.1543
Site B2	City B	2022-08-29	V01108.1	5153	5070	2587	73.7146	22.3575
Site B3	City B	2022-08-29	V01108.1	5153	3629	505	14.0168	3.62933
Site B4	City B	2022-08-29	V01108.1	5153	3263	266	7.51129	2.21332
Site A1	City A	2022-08-30	V01108.1	5153	3135	383	10.9394	2.31555
Site A3	City A	2022-08-30	V01108.1	5153	3758	293	8.25765	2.13928
Site A4	City A	2022-08-30	V01108.1	5153	5048	1252	34.1219	9.07391
Site A5	City A	2022-08-30	V01108.1	5153	3451	389	10.8553	3.1694
Site A6	City A	2022-08-30	V01108.1	5153	445	29	0.986408	0.214859
Site A1	City A	2022-09-06	V01108.1	5153	1614	96	2.61143	0.668738
Site A2	City A	2022-09-06	V01108.1	5153	2931	175	5.38097	0.725539
Site A3	City A	2022-09-06	V01108.1	5153	2812	164	4.63282	1.29204
Site A4	City A	2022-09-06	V01108.1	5153	793	42	1.13452	0.227199
Site A5	City A	2022-09-06	V01108.1	5153	1121	65	1.76274	0.594728
Site A6	City A	2022-09-06	V01108.1	5153	545	24	0.660604	0.149076
Site B1	City B	2022-09-06	V01108.1	5153	3779	319	8.72636	2.07206
Site B3	City B	2022-09-06	V01108.1	5153	3029	198	5.30302	1.38449
Site B4	City B	2022-09-06	V01108.1	5153	3171	273	7.6622	2.22399
Site B1	City B	2022-09-12	V01108.1	5153	4935	1135	31.741	7.98578
Site B2	City B	2022-09-12	V01108.1	5153	4915	1843	51.3842	12.5412
Site B3	City B	2022-09-12	V01108.1	5153	3231	428	11.8197	3.37912
Site B4	City B	2022-09-12	V01108.1	5153	710	60	1.59444	0.533654
Site A1	City A	2022-09-13	V01108.1	5153	3184	282	7.90406	2.42507
Site A3	City A	2022-09-13	V01108.1	5153	3756	578	16.5561	3.60137
Site A4	City A	2022-09-13	V01108.1	5153	3047	415	11.9768	2.84642
Site A5	City A	2022-09-13	V01108.1	5153	3423	665	18.985	5.37573
Site A1	City A	2022-09-19	V01108.1	5153	4062	585	16.3302	4.82694
Site A2	City A	2022-09-19	V01108.1	5153	3745	368	10.0644	2.54012
Site A3	City A	2022-09-19	V01108.1	5153	4703	908	25.3782	6.62196
Site A4	City A	2022-09-19	V01108.1	5153	4936	972	27.7458	6.52997
Site A5	City A	2022-09-19	V01108.1	5153	4200	457	12.8579	3.39613
Site A6	City A	2022-09-19	V01108.1	5153	3199	283	8.32441	1.9315
Site B1	City B	2022-09-20	V01108.1	5153	4039	562	15.3702	5.36654
Site B2	City B	2022-09-20	V01108.1	5153	4896	1688	46.1995	14.5053
Site B3	City B	2022-09-20	V01108.1	5153	4685	801	22.651	6.9961
Site B4	City B	2022-09-20	V01108.1	5153	4934	1041	29.5647	7.98366
Site B1	City B	2022-09-26	V01108.1	5153	3212	424	12.0776	1.80135
Site B2	City B	2022-09-26	V01108.1	5153	2801	318	8.75675	1.29851
Site B4	City B	2022-09-26	V01108.1	5153	1207	38	0.928443	0.22363
Site A1	City A	2022-09-28	V01108.1	5153	1647	91	2.56766	0.463741
Site A2	City A	2022-09-28	V01108.1	5153	2618	264	7.3336	1.38632
Site A3	City A	2022-09-28	V01108.1	5153	593	14	0.36658	0.0919887
Site A4	City A	2022-09-28	V01108.1	5153	2435	115	3.13112	0.632047
Site A5	City A	2022-09-28	V01108.1	5153	3616	263	7.91025	1.42173
Site A6	City A	2022-09-28	V01108.1	5153	498	10	0.255047	0.0451299
Site B3	City B	2022-09-28	V01108.1	5153	1974	107	3.02199	0.592902
Site B1	City B	2022-10-03	V01108.1	5153	4407	486	14.7735	2.55792
Site B2	City B	2022-10-03	V01108.1	5153	4877	822	22.381	5.58007
Site B3	City B	2022-10-03	V01108.1	5153	4806	736	21.1431	4.98297
Site B4	City B	2022-10-03	V01108.1	5153	4503	602	16.9538	3.78812
Site A1	City A	2022-10-04	V01108.1	5153	4176	303	8.57785	2.10586
Site A3	City A	2022-10-04	V01108.1	5153	4660	1531	42.3704	9.62414
Site A4	City A	2022-10-04	V01108.1	5153	5024	1328	37.2782	6.9288
Site A5	City A	2022-10-04	V01108.1	5153	3071	117	3.6642	0.99664
Site A6	City A	2022-10-04	V01108.1	5153	3766	371	10.4369	1.69698
Site B1	City B	2022-10-10	V01108.1	5153	5020	2660	73.3568	17.2572
Site B2	City B	2022-10-10	V01108.1	5153	5040	6567	182.072	38.5328
Site B3	City B	2022-10-10	V01108.1	5153	4105	728	20.3752	4.52587
Site B4	City B	2022-10-10	V01108.1	5153	4621	1172	32.4537	6.61024
Site A1	City A	2022-10-11	V01108.1	5153	4838	1660	45.9206	13.4253
Site A3	City A	2022-10-11	V01108.1	5153	5101	3257	87.7863	19.0408
Site A4	City A	2022-10-11	V01108.1	5153	5004	1265	36.0646	6.31356
Site A5	City A	2022-10-11	V01108.1	5153	4795	1607	44.737	9.61538
Site A6	City A	2022-10-11	V01108.1	5153	4967	1477	40.5699	8.77789
Site B1	City B	2022-10-17	V01108.1	5153	4768	1654	45.8757	10.0961
Site B2	City B	2022-10-17	V01108.1	5153	4906	1175	32.298	6.63086
Site B3	City B	2022-10-17	V01108.1	5153	4953	2047	56.4867	8.95591
Site B4	City B	2022-10-17	V01108.1	5153	5022	2094	57.7058	13.1436
Site A1	City A	2022-10-18	V01108.1	5153	4104	420	11.8591	2.41838
Site A3	City A	2022-10-18	V01108.1	5153	4366	643	17.2501	3.78868
Site A4	City A	2022-10-18	V01108.1	5153	4059	670	18.3072	4.00425
Site A5	City A	2022-10-18	V01108.1	5153	4875	1083	30.0374	7.81458
Site A6	City A	2022-10-18	V01108.1	5153	1607	130	3.64122	0.77635
Site B1	City B	2022-10-24	V01108.1	5153	2357	255	6.92005	2.01492
Site B2	City B	2022-10-24	V01108.1	5153	5031	2115	58.7268	18.786
Site B3	City B	2022-10-24	V01108.1	5153	4810	1614	45.5345	10.0534
Site B4	City B	2022-10-24	V01108.1	5153	4343	710	19.8355	4.69739
Site A1	City A	2022-10-25	V01108.1	5153	2571	224	6.01099	1.31806
Site A2	City A	2022-10-25	V01108.1	5153	1194	96	2.85769	0.404114
Site A3	City A	2022-10-25	V01108.1	5153	3739	518	14.063	3.5658
Site A4	City A	2022-10-25	V01108.1	5153	1130	113	3.44693	0.684203
Site A6	City A	2022-10-25	V01108.1	5153	1406	133	3.70338	0.683299
Site B1	City B	2022-10-31	V01108.1	5153	4585	1709	46.4835	13.0863
Site B1	City B	2022-10-31	V01108.1	5153	2945	567	15.4601	20.5394
Site B1	City B	2022-10-31	V01108.1	5153	3699	596	15.4783	7.44835
Site B2	City B	2022-10-31	V01108.1	5153	5064	6781	183.426	51.7663
Site B3	City B	2022-10-31	V01108.1	5153	4904	2034	55.4333	21.5396
Site B4	City B	2022-10-31	V01108.1	5153	1743	215	5.86928	1.42288
Site B4	City B	2022-10-31	V01108.1	5153	941	73	1.84289	1.87396
Site B4	City B	2022-10-31	V01108.1	5153	2193	384	10.0646	3.97436
Site A1	City A	2022-11-01	V01108.1	5153	4085	1005	27.0126	7.07523
Site A2	City A	2022-11-01	V01108.1	5153	5029	1981	53.1521	12.6442
Site A3	City A	2022-11-01	V01108.1	5153	3633	827	22.2007	5.18106
Site A4	City A	2022-11-01	V01108.1	5153	2614	489	13.8359	0.790112
Site A5	City A	2022-11-01	V01108.1	5153	4478	1380	37.4409	8.20441
Site A6	City A	2022-11-01	V01108.1	5153	3519	904	25.1561	4.32035
Site B1	City B	2022-11-07	V01108.1	5153	3968	1014	27.7737	13.0111
Site B2	City B	2022-11-07	V01108.1	5153	5011	1709	45.9586	19.8276
Site B3	City B	2022-11-07	V01108.1	5153	3252	568	15.7895	5.8713
Site B4	City B	2022-11-07	V01108.1	5153	5015	4322	115.72	16.9692
Site G1	City G	2022-11-07	V01108.1	5153	2532	577	15.6848	10.2017
Site A1	City A	2022-11-08	V01108.1	5153	4657	1214	32.1613	13.3232
Site A2	City A	2022-11-08	V01108.1	5153	5038	4883	132.72	15.7087
Site A3	City A	2022-11-08	V01108.1	5153	791	48	1.37398	0.338773
Site A4	City A	2022-11-08	V01108.1	5153	4924	1714	47.5235	8.79422
Site A5	City A	2022-11-08	V01108.1	5153	4712	2069	56.317	26.8832
Site A6	City A	2022-11-08	V01108.1	5153	2110	307	7.6612	1.24359
Site B1	City B	2022-11-15	V01108.1	5153	2464	457	12.0236	3.50645
Site B1	City B	2022-11-15	V01108.1	5153	863	100	2.53648	1.02559
Site B1	City B	2022-11-15	V01108.1	5153	962	116	3.39356	1.5306
Site B2	City B	2022-11-15	V01108.1	5153	4926	2106	56.9742	23.3758
Site B3	City B	2022-11-15	V01108.1	5153	4963	2415	66.0945	19.0249
Site B4	City B	2022-11-15	V01108.1	5153	4911	1481	39.4705	12.7092
Site G1	City G	2022-11-15	V01108.1	5153	5024	7302	199.446	46.6049
Site A1	City A	2022-11-16	V01108.1	5153	3211	621	16.4459	3.29137
Site A2	City A	2022-11-16	V01108.1	5153	5016	4053	109.466	24.2543
Site A3	City A	2022-11-16	V01108.1	5153	5096	7358	198.418	24.4303
Site A4	City A	2022-11-16	V01108.1	5153	4096	806	21.5976	4.46698
Site A5	City A	2022-11-16	V01108.1	5153	2127	225	6.21427	1.01282
Site A6	City A	2022-11-16	V01108.1	5153	402	82	2.17829	0.65221
Site B1	City B	2022-11-21	V01108.1	5153	3974	1151	32.8779	8.62297
Site B2	City B	2022-11-21	V01108.1	5153	5091	6683	178.983	60.0349
Site B3	City B	2022-11-21	V01108.1	5153	4869	1641	44.6758	32.0786
Site B4	City B	2022-11-21	V01108.1	5153	4793	2759	74.9706	10.1706
Site G1	City G	2022-11-21	V01108.1	5153	3326	590	15.8641	3.70552
Site A1	City A	2022-11-22	V01108.1	5153	2633	443	12.1651	5.68435
Site A2	City A	2022-11-22	V01108.1	5153	4696	2845	78.3414	8.51296
Site A3	City A	2022-11-22	V01108.1	5153	133	5	0.128123	0.0260549
Site A4	City A	2022-11-22	V01108.1	5153	4626	1573	43.4317	7.30843
Site A5	City A	2022-11-22	V01108.1	5153	4812	3254	87.3764	22.4935
Site A6	City A	2022-11-22	V01108.1	5153	2151	505	12.5323	1.51515
Site B1	City B	2022-11-28	V01108.1	5153	2587	430	11.702	5.6917
Site B1	City B	2022-11-28	V01108.1	5153	1761	216	5.19168	1.99245
Site B2	City B	2022-11-28	V01108.1	5153	4972	3186	87.0302	35.512
Site B3	City B	2022-11-28	V01108.1	5153	5053	3601	96.8813	38.2076
Site B4	City B	2022-11-28	V01108.1	5153	3235	484	13.2534	9.37098
Site G1	City G	2022-11-28	V01108.1	5153	5065	3063	78.1827	36.6246
Site A1	City A	2022-11-29	V01108.1	5153	3162	639	17.5439	6.55003
Site A2	City A	2022-11-29	V01108.1	5153	4684	941	24.3518	7.4108
Site A3	City A	2022-11-29	V01108.1	5153	3922	1473	40.1181	7.19273
Site A4	City A	2022-11-29	V01108.1	5153	5125	9543	246.339	95.5272
Site A5	City A	2022-11-29	V01108.1	5153	4939	4014	108.734	34.5558
Site A6	City A	2022-11-29	V01108.1	5153	1355	152	3.94084	1.12816
Site B1	City B	2022-12-05	V01108.1	5153	5039	3947	101.873	35.7593
Site B2	City B	2022-12-05	V01108.1	5153	5062	7786	201.201	79.7248
Site B3	City B	2022-12-05	V01108.1	5153	5039	2242	56.9928	22.1087
Site B4	City B	2022-12-05	V01108.1	5153	5039	2128	55.1421	24.0876
Site G1	City G	2022-12-05	V01108.1	5153	4997	1650	42.2968	17.3389
Site A1	City A	2022-12-08	V01108.1	5153	4889	1395	36.4795	13.9481
Site A2	City A	2022-12-08	V01108.1	5153	4977	1139	29.2009	9.45787
Site A3	City A	2022-12-08	V01108.1	5153	4840	568	14.9892	5.09111
Site A4	City A	2022-12-08	V01108.1	5153	5020	1604	40.7947	16.0961
Site A5	City A	2022-12-08	V01108.1	5153	5019	1751	44.5601	19.081
Site A6	City A	2022-12-08	V01108.1	5153	4991	1324	33.6134	9.0445
Site B1	City B	2022-12-12	V01108.1	5153	5040	8350	213.895	140.791
Site B2	City B	2022-12-12	V01108.1	5153	5065	7904	201.087	78.506
Site B3	City B	2022-12-12	V01108.1	5153	4982	1885	47.9782	18.214
Site B4	City B	2022-12-12	V01108.1	5153	5037	3733	95.2429	29.6505
Site A1	City A	2022-12-13	V01108.1	5153	4994	1344	34.5657	11.4448
Site A2	City A	2022-12-13	V01108.1	5153	3985	248	6.36398	2.90385
Site A3	City A	2022-12-13	V01108.1	5153	4688	449	11.6634	3.73098
Site A4	City A	2022-12-13	V01108.1	5153	5133	1136	29.4423	10.6385
Site A5	City A	2022-12-13	V01108.1	5153	4762	906	23.3184	7.92377
Site A6	City A	2022-12-13	V01108.1	5153	4540	528	13.5533	4.33979
Site B1	City B	2022-12-13	V01108.1	5153	5079	4573	118.063	59.6601
Site G1	City G	2022-12-13	V01108.1	5153	1822	98	2.42175	0.770075
Site B1	City B	2022-12-19	V01108.1	5153	3830	245	6.29722	2.10411
Site B2	City B	2022-12-19	V01108.1	5153	5026	1348	33.8137	14.5951
Site B3	City B	2022-12-19	V01108.1	5153	4970	1589	41.0502	16.3309
Site B4	City B	2022-12-19	V01108.1	5153	4906	1491	38.6798	13.4348
Site A1	City A	2022-12-20	V01108.1	5153	4896	665	17.0784	5.59494
Site A2	City A	2022-12-20	V01108.1	5153	302	12	0.310614	0.0775123
Site A3	City A	2022-12-20	V01108.1	5153	286	10	0.273636	0.0959622
Site A4	City A	2022-12-20	V01108.1	5153	4503	612	16.0698	4.02161
Site A5	City A	2022-12-20	V01108.1	5153	2495	145	3.77873	1.22652
Site A6	City A	2022-12-20	V01108.1	5153	4743	1104	28.5217	7.7237
Site G1	City G	2022-12-20	V01108.1	5153	5017	721	18.8507	8.52632
Site A1	City A	2022-12-28	V01108.1	5153	4999	1040	26.9934	8.35588
Site A2	City A	2022-12-28	V01108.1	5153	4802	1444	37.0518	10.7835
Site A3	City A	2022-12-28	V01108.1	5153	3959	227	5.79992	2.20221
Site A4	City A	2022-12-28	V01108.1	5153	5071	8710	223.664	176.127
Site A5	City A	2022-12-28	V01108.1	5153	4457	755	19.4657	6.55663
Site A6	City A	2022-12-28	V01108.1	5153	5088	3688	94.1725	28.7327
Site B1	City B	2022-12-28	V01108.1	5153	4718	519	13.6922	6.47435
Site B2	City B	2022-12-28	V01108.1	5153	5064	3239	82.5928	35.7684
Site B3	City B	2022-12-28	V01108.1	5153	4888	1056	26.9508	9.21948
Site B4	City B	2022-12-28	V01108.1	5153	3877	318	7.8321	3.29514
Site B1	City B	2023-01-04	V01108.1	5153	5039	2464	63.373	24.8555
Site B2	City B	2023-01-04	V01108.1	5153	5035	2491	63.5159	24.7591
Site B3	City B	2023-01-04	V01108.1	5153	5060	1941	49.6842	16.9809
Site B4	City B	2023-01-04	V01108.1	5153	5050	1428	36.5635	12.2521
Site A1	City A	2023-01-05	V01108.1	5153	4740	602	15.3978	3.62917
Site A3	City A	2023-01-05	V01108.1	5153	4405	488	12.5751	3.72023
Site A4	City A	2023-01-05	V01108.1	5153	4638	895	23.3142	9.22598
Site A5	City A	2023-01-05	V01108.1	5153	4315	475	12.416	3.54471
Site G1	City G	2023-01-05	V01108.1	5153	4609	454	11.8457	6.12094
Site B1	City B	2023-01-09	V01108.1	5153	5027	4819	130.383	36.2155
Site B2	City B	2023-01-09	V01108.1	5153	5066	4079	109.586	29.7323
Site B3	City B	2023-01-09	V01108.1	5153	4130	968	25.6328	6.59749
Site B4	City B	2023-01-09	V01108.1	5153	5040	6012	162.446	30.8415
Site A1	City A	2023-01-10	V01108.1	5153	4953	1320	35.7484	6.70961
Site A2	City A	2023-01-10	V01108.1	5153	1656	266	7.4977	1.03087
Site A3	City A	2023-01-10	V01108.1	5153	404	45	1.17989	0.337844
Site A4	City A	2023-01-10	V01108.1	5153	4523	976	26.5391	4.94921
Site A5	City A	2023-01-10	V01108.1	5153	4833	2010	54.3724	11.0535
Site A6	City A	2023-01-10	V01108.1	5153	4591	1693	45.013	8.61686
Site G1	City G	2023-01-10	V01108.1	5153	4347	1131	29.8067	6.28872
Site B1	City B	2023-01-18	V01108.1	5153	5039	3216	86.6216	21.701
Site B2	City B	2023-01-18	V01108.1	5153	5071	9745	260.332	51.2123
Site B3	City B	2023-01-18	V01108.1	5153	4916	1830	48.4975	14.3166
Site B4	City B	2023-01-18	V01108.1	5153	5100	2829	76.6378	19.1772
Site A1	City A	2023-01-19	V01108.1	5153	2609	346	8.88267	1.43688
Site A2	City A	2023-01-19	V01108.1	5153	4789	1280	34.622	6.79427
Site A3	City A	2023-01-19	V01108.1	5153	930	128	3.53968	0.860077
Site A4	City A	2023-01-19	V01108.1	5153	4535	1164	30.748	6.55615
Site A5	City A	2023-01-19	V01108.1	5153	3032	383	11.1123	2.22747
Site A6	City A	2023-01-19	V01108.1	5153	5092	4064	109.499	19.9994
Site G1	City G	2023-01-19	V01108.1	5153	5025	5880	159.089	35.2144
Site B1	City B	2023-01-23	V01108.1	5153	1764	197	5.55807	0.981404
Site B2	City B	2023-01-23	V01108.1	5153	3701	809	22.2133	5.57839
Site B3	City B	2023-01-23	V01108.1	5153	4671	2148	57.695	10.7007
Site B4	City B	2023-01-23	V01108.1	5153	4409	1436	38.8267	7.39157
Site G1	City G	2023-01-24	V01108.1	5153	4305	812	21.9716	6.9696
Site A1	City A	2023-01-25	V01108.1	5153	3359	628	16.8317	2.43847
Site A3	City A	2023-01-25	V01108.1	5153	602	67	1.87627	0.379796
Site A4	City A	2023-01-25	V01108.1	5153	2813	853	22.4513	5.13794
Site A5	City A	2023-01-25	V01108.1	5153	302	26	0.614431	0.145117
Site A6	City A	2023-01-25	V01108.1	5153	2630	229	5.73876	1.36634
Site B1	City B	2023-01-30	V01108.1	5153	3650	554	14.6694	3.06232
Site B2	City B	2023-01-30	V01108.1	5153	4749	984	26.3888	7.37896
Site B3	City B	2023-01-30	V01108.1	5153	4972	1739	46.8189	10.3322
Site B4	City B	2023-01-30	V01108.1	5153	5065	1976	52.4571	11.3458
Site A1	City A	2023-02-02	V01108.1	5153	5016	2725	74.2576	10.629
Site A2	City A	2023-02-02	V01108.1	5153	3494	340	9.23806	1.01199
Site A3	City A	2023-02-02	V01108.1	5153	2837	496	13.3054	1.6838
Site A4	City A	2023-02-02	V01108.1	5153	4899	1120	30.6002	6.66117
Site A5	City A	2023-02-02	V01108.1	5153	4537	1233	33.339	4.08722
Site A6	City A	2023-02-02	V01108.1	5153	5040	6788	180.357	27.2621
Site G1	City G	2023-02-02	V01108.1	5153	5064	1919	51.5541	11.2985
Site B1	City B	2023-02-06	V01108.1	5153	2730	420	11.4092	7.12938
Site B2	City B	2023-02-06	V01108.1	5153	5076	1123	30.2467	23.6293
Site B3	City B	2023-02-06	V01108.1	5153	4975	771	20.8659	14.686
Site B4	City B	2023-02-06	V01108.1	5153	4800	554	14.7124	10.7513
Site F1	City F	2023-02-06	V01108.1	5153	5039	1231	32.5397	22.9896
Site G1	City G	2023-02-06	V01108.1	5153	4775	273	7.29722	4.15725
Site A1	City A	2023-02-08	V01108.1	5153	4919	806	21.0837	9.88598
Site A2	City A	2023-02-08	V01108.1	5153	4183	299	7.85369	3.95416
Site A3	City A	2023-02-08	V01108.1	5153	2031	96	2.61563	2.00071
Site A4	City A	2023-02-08	V01108.1	5153	4774	1207	31.8623	19.5323
Site A5	City A	2023-02-08	V01108.1	5153	4515	351	9.37038	5.2935
Site A6	City A	2023-02-08	V01108.1	5153	4666	1075	29.0084	10.435
Site B1	City B	2023-02-13	V01108.1	5153	4630	346	9.47971	6.17833
Site B2	City B	2023-02-13	V01108.1	5153	4727	1119	30.1187	19.3633
Site B3	City B	2023-02-13	V01108.1	5153	3552	395	10.4507	4.76206
Site B4	City B	2023-02-13	V01108.1	5153	3824	244	6.5005	3.06507
Site F1	City F	2023-02-13	V01108.1	5153	540	52	1.48231	1.13428
Site G1	City G	2023-02-13	V01108.1	5153	1902	199	5.38577	4.06741
Site A1	City A	2023-02-16	V01108.1	5153	3220	219	6.23986	4.13058
Site A2	City A	2023-02-16	V01108.1	5153	1767	48	1.36798	0.675586
Site A3	City A	2023-02-16	V01108.1	5153	2769	115	3.02898	2.28272
Site A4	City A	2023-02-16	V01108.1	5153	3363	405	10.967	8.62724
Site A5	City A	2023-02-16	V01108.1	5153	1150	126	3.13592	2.15042
Site A6	City A	2023-02-16	V01108.1	5153	145	1	0.0319808	0.0184719
Site B1	City B	2023-02-20	V01108.1	5153	4578	263	7.20328	4.48907
Site B2	City B	2023-02-20	V01108.1	5153	5004	913	24.3164	17.1029
Site B3	City B	2023-02-20	V01108.1	5153	4871	467	12.592	7.85219
Site B4	City B	2023-02-20	V01108.1	5153	3666	191	5.21907	3.25697
Site F1	City F	2023-02-20	V01108.1	5153	3828	622	16.5219	10.8069
Site G1	City G	2023-02-20	V01108.1	5153	3890	214	5.67939	2.90802
Site A1	City A	2023-02-22	V01108.1	5153	3989	222	6.04038	3.52999
Site A2	City A	2023-02-22	V01108.1	5153	3575	162	4.51609	2.1855
Site A3	City A	2023-02-22	V01108.1	5153	3629	187	5.07875	2.59797
Site A4	City A	2023-02-22	V01108.1	5153	3590	324	9.12293	6.26291
Site A5	City A	2023-02-22	V01108.1	5153	4748	531	14.3816	7.47443
Site A6	City A	2023-02-22	V01108.1	5153	1503	38	1.02778	0.677227
Site B1	City B	2023-02-27	V01108.1	5153	4698	256	6.94184	4.82083
Site B2	City B	2023-02-27	V01108.1	5153	4856	729	19.739	8.8265
Site B3	City B	2023-02-27	V01108.1	5153	2554	167	4.43134	2.72675
Site B4	City B	2023-02-27	V01108.1	5153	4632	422	11.2986	6.87561
Site F1	City F	2023-02-27	V01108.1	5153	2230	143	3.84969	3.14417
Site G1	City G	2023-02-27	V01108.1	5153	3388	278	7.53808	5.18142
Site A1	City A	2023-03-01	V01108.1	5153	744	52	1.40036	0.865109
Site A2	City A	2023-03-01	V01108.1	5153	3360	288	7.68159	5.02462
Site A3	City A	2023-03-01	V01108.1	5153	3365	153	4.09254	1.94237
Site A4	City A	2023-03-01	V01108.1	5153	2930	222	5.93384	3.44007
Site A5	City A	2023-03-01	V01108.1	5153	1709	93	2.47392	1.38343
Site A6	City A	2023-03-01	V01108.1	5153	4500	506	13.6378	7.74675
Site B1	City B	2023-03-06	V01108.1	5153	4928	700	19.7168	9.84811
Site B2	City B	2023-03-06	V01108.1	5153	5026	735	20.6344	11.1717
Site B3	City B	2023-03-06	V01108.1	5153	4650	369	9.70398	5.55901
Site B4	City B	2023-03-06	V01108.1	5153	4780	517	14.0895	6.51596
Site F1	City F	2023-03-06	V01108.1	5153	4754	468	12.7144	8.07057
Site G1	City G	2023-03-06	V01108.1	5153	3068	180	4.96162	2.58531
Site C2	City C	2023-03-07	V01108.1	5153	560	24	0.623226	0.340622
Site A1	City A	2023-03-08	V01108.1	5153	4302	396	10.8543	5.29097
Site A2	City A	2023-03-08	V01108.1	5153	4943	725	20.0184	8.42162
Site A3	City A	2023-03-08	V01108.1	5153	569	25	0.470318	0.295304
Site A4	City A	2023-03-08	V01108.1	5153	3249	182	5.37378	2.88883
Site A5	City A	2023-03-08	V01108.1	5153	5038	1490	40.4473	29.221
Site A6	City A	2023-03-08	V01108.1	5153	4686	634	17.3372	6.09551
Site C1	City C	2023-03-08	V01108.1	5153	4612	426	11.348	3.64147
Site B1	City B	2023-03-13	V01108.1	5153	3386	231	6.37418	2.75294
Site B2	City B	2023-03-13	V01108.1	5153	5004	769	20.9994	12.4332
Site B3	City B	2023-03-13	V01108.1	5153	4185	376	10.597	5.02755
Site B4	City B	2023-03-13	V01108.1	5153	3580	195	5.22566	3.32334
Site F1	City F	2023-03-13	V01108.1	5153	2786	165	4.38697	2.37273
Site G1	City G	2023-03-13	V01108.1	5153	3627	273	7.28743	4.56946
Site C2	City C	2023-03-14	V01108.1	5153	3189	224	6.48091	2.4312
Site C1	City C	2023-03-15	V01108.1	5153	2896	161	4.41435	2.22107
Site B1	City B	2023-03-20	V01108.1	5153	3281	236	6.44853	1.52396
Site F1	City F	2023-03-20	V01108.1	5153	4718	482	14.018	4.48214
Site G1	City G	2023-03-20	V01108.1	5153	3557	216	5.90166	2.41913
Site B2	City B	2023-03-21	V01108.1	5153	4824	904	25.3218	8.49756
Site B3	City B	2023-03-21	V01108.1	5153	3097	254	7.25585	2.36922
Site B4	City B	2023-03-21	V01108.1	5153	3956	500	14.029	4.22905
Site C2	City C	2023-03-21	V01108.1	5153	3346	167	4.42435	1.32876
Site A1	City A	2023-03-22	V01108.1	5153	3836	363	10.399	2.31883
Site A2	City A	2023-03-22	V01108.1	5153	1278	64	1.65621	0.539
Site A4	City A	2023-03-22	V01108.1	5153	4121	267	7.68659	2.92144
Site A5	City A	2023-03-22	V01108.1	5153	3126	161	4.49111	1.19506
Site A6	City A	2023-03-22	V01108.1	5153	214	28	0.76734	0.146463
Site C1	City C	2023-03-22	V01108.1	5153	348	14	0.393964	0.136783
Site B1	City B	2023-03-27	V01108.1	5153	3980	287	7.79732	1.90816
Site B2	City B	2023-03-27	V01108.1	5153	4980	1092	30.0682	8.22206
Site B3	City B	2023-03-27	V01108.1	5153	4055	507	13.8671	4.5455
Site B4	City B	2023-03-27	V01108.1	5153	3506	314	8.56426	3.1605
Site F1	City F	2023-03-27	V01108.1	5153	1293	90	2.63862	0.848635
Site G1	City G	2023-03-27	V01108.1	5153	1207	92	2.59045	0.913415
Site A1	City A	2023-03-28	V01108.1	5153	2162	100	2.671	0.717627
Site A2	City A	2023-03-28	V01108.1	5153	4515	430	12.4591	3.60804
Site A4	City A	2023-03-28	V01108.1	5153	3141	187	5.17469	2.00526
Site A5	City A	2023-03-28	V01108.1	5153	3790	441	12.2666	3.19969
Site A6	City A	2023-03-28	V01108.1	5153	4801	618	16.7032	4.85204
Site C2	City C	2023-03-28	V01108.1	5153	2837	212	5.82131	1.30351
Site B1	City B	2023-04-03	V01108.1	5153	5040	6254	170.753	102.074
Site B2	City B	2023-04-03	V01108.1	5153	5031	1871	52.0222	20.8246
Site B3	City B	2023-04-03	V01108.1	5153	4668	554	15.1251	4.89541
Site B4	City B	2023-04-03	V01108.1	5153	4118	450	12.2732	3.90789
Site F1	City F	2023-04-03	V01108.1	5153	3669	168	4.63702	1.46276
Site G1	City G	2023-04-03	V01108.1	5153	1944	73	1.98681	0.93881
Site A1	City A	2023-04-04	V01108.1	5153	3930	521	14.0126	3.66077
Site A2	City A	2023-04-04	V01108.1	5153	2267	148	4.003	1.17478
Site A4	City A	2023-04-04	V01108.1	5153	4902	1082	30.5878	11.1912
Site A5	City A	2023-04-04	V01108.1	5153	4145	539	14.9996	4.69917
Site A6	City A	2023-04-04	V01108.1	5153	2817	112	3.28443	0.848505
Site C2	City C	2023-04-04	V01108.1	5153	4732	396	10.9844	2.7409
Site C1	City C	2023-04-05	V01108.1	5153	294	6	0.161503	0.0404318
Site B1	City B	2023-04-10	V01108.1	5153	3020	149	4.06556	0.955785
Site B2	City B	2023-04-10	V01108.1	5153	4998	588	16.2508	6.35621
Site B3	City B	2023-04-10	V01108.1	5153	4806	910	26.0638	6.21244
Site B4	City B	2023-04-10	V01108.1	5153	5032	1352	37.4717	14.1
Site F1	City F	2023-04-10	V01108.1	5153	4124	280	7.85349	3.00207
Site A1	City A	2023-04-11	V01108.1	5153	4466	354	9.73236	2.3484
Site A2	City A	2023-04-11	V01108.1	5153	223	8	0.181691	0.0640132
Site A4	City A	2023-04-11	V01108.1	5153	2110	124	3.43054	0.85147
Site A5	City A	2023-04-11	V01108.1	5153	3224	162	4.6638	1.28231
Site A6	City A	2023-04-11	V01108.1	5153	5039	1261	34.038	9.1281
Site C2	City C	2023-04-11	V01108.1	5153	3449	209	5.6606	1.54855
Site C1	City C	2023-04-12	V01108.1	5153	5061	1823	50.6318	11.766
Site B1	City B	2023-04-17	V01108.1	5153	3864	233	6.62243	1.70034
Site B2	City B	2023-04-17	V01108.1	5153	5055	1300	36.1781	11.1824
Site B3	City B	2023-04-17	V01108.1	5153	5039	908	24.8731	7.33884
Site B4	City B	2023-04-17	V01108.1	5153	4105	334	9.11073	3.31248
Site F1	City F	2023-04-17	V01108.1	5153	3505	213	5.74215	2.03687
Site A1	City A	2023-04-18	V01108.1	5153	4572	586	15.9984	3.63978
Site A2	City A	2023-04-18	V01108.1	5153	1657	65	1.73956	0.685324
Site A4	City A	2023-04-18	V01108.1	5153	5016	1024	28.3654	9.18471
Site A5	City A	2023-04-18	V01108.1	5153	4713	530	14.4867	3.44174
Site A6	City A	2023-04-18	V01108.1	5153	5030	923	24.7282	8.63274
Site C2	City C	2023-04-18	V01108.1	5153	4479	610	16.9468	4.12362
Site G1	City G	2023-04-18	V01108.1	5153	4384	323	8.85049	3.22109
Site C1	City C	2023-04-19	V01108.1	5153	601	15	0.435339	0.109006
Site B1	City B	2023-04-24	V01108.1	5153	3393	474	13.3166	2.65019
Site B2	City B	2023-04-24	V01108.1	5153	5016	1774	49.2193	12.2951
Site B3	City B	2023-04-24	V01108.1	5153	4822	1662	46.3632	9.96276
Site B4	City B	2023-04-24	V01108.1	5153	4676	798	22.2497	5.03931
Site F1	City F	2023-04-24	V01108.1	5153	4874	672	18.7619	4.99061
Site G1	City G	2023-04-24	V01108.1	5153	4340	546	15.346	4.11034
Site C2	City C	2023-04-25	V01108.1	5153	4220	446	12.4661	2.08113
Site A4	City A	2023-04-27	V01108.1	5153	5040	3102	86.7613	22.9575
Site A5	City A	2023-04-27	V01108.1	5153	687	36	0.936438	0.158303
Site A6	City A	2023-04-27	V01108.1	5153	2458	149	4.09175	0.843125
Site B1	City B	2023-05-01	V01108.1	5153	3878	311	8.79812	2.30516
Site B2	City B	2023-05-01	V01108.1	5153	4654	671	19.3498	4.79282
Site B3	City B	2023-05-01	V01108.1	5153	5039	1647	45.8507	9.13779
Site B4	City B	2023-05-01	V01108.1	5153	3673	314	8.71817	1.88384
Site F1	City F	2023-05-01	V01108.1	5153	4852	790	21.6414	5.74011
Site G1	City G	2023-05-01	V01108.1	5153	3672	423	11.9125	3.22538
Site A1	City A	2023-05-02	V01108.1	5153	3443	264	7.25285	1.4476
Site A2	City A	2023-05-02	V01108.1	5153	4546	563	15.9153	3.30227
Site A3	City A	2023-05-02	V01108.1	5153	1865	135	3.87008	0.895175
Site A4	City A	2023-05-02	V01108.1	5153	5033	3461	97.0632	31.6526
Site A5	City A	2023-05-02	V01108.1	5153	3250	180	5.65121	0.869283
Site A6	City A	2023-05-02	V01108.1	5153	4035	329	9.1743	2.24697
Site C2	City C	2023-05-02	V01108.1	5153	5039	2044	57.8245	7.73905
Site C1	City C	2023-05-03	V01108.1	5153	180	13	0.3338	0.085085
Site B1	City B	2023-05-08	V01108.1	5153	4216	353	10.1549	2.45564
Site B2	City B	2023-05-08	V01108.1	5153	5030	1440	41.4889	9.74111
Site B3	City B	2023-05-08	V01108.1	5153	4253	482	13.5936	3.67122
Site B4	City B	2023-05-08	V01108.1	5153	4410	446	12.4673	2.87088
Site G1	City G	2023-05-08	V01108.1	5153	4337	544	15.6278	5.28958
Site A1	City A	2023-05-09	V01108.1	5153	977	60	1.57146	0.419801
Site A3	City A	2023-05-09	V01108.1	5153	1871	81	2.14092	0.756984
Site A4	City A	2023-05-09	V01108.1	5153	4470	551	15.688	3.84266
Site A5	City A	2023-05-09	V01108.1	5153	2503	121	3.45493	0.705167
Site A6	City A	2023-05-09	V01108.1	5153	3790	422	11.7819	2.37485
Site C2	City C	2023-05-09	V01108.1	5153	2498	131	3.70598	1.12612
Site F1	City F	2023-05-10	V01108.1	5153	2254	123	3.5047	0.827036
Site B1	City B	2023-05-15	V01108.1	5153	613	52	1.35878	0.374842
Site B2	City B	2023-05-15	V01108.1	5153	3303	183	5.32081	1.38807
Site B3	City B	2023-05-15	V01108.1	5153	2133	80	2.38957	0.585663
Site B4	City B	2023-05-15	V01108.1	5153	2550	127	3.58165	0.966196
Site F1	City F	2023-05-15	V01108.1	5153	3871	439	12.924	5.97641
Site G1	City G	2023-05-15	V01108.1	5153	2222	106	3.14012	1.40104
Site C2	City C	2023-05-16	V01108.1	5153	4988	1864	54.0949	4.12635
Site A2	City A	2023-05-17	V01108.1	5153	295	17	0.489306	0.0857741
Site A3	City A	2023-05-17	V01108.1	5153	1520	47	1.52628	0.285083
Site A4	City A	2023-05-17	V01108.1	5153	2423	169	5.02439	1.21562
Site A5	City A	2023-05-17	V01108.1	5153	3110	150	4.48651	0.764563
Site A6	City A	2023-05-17	V01108.1	5153	986	45	1.29882	0.246508
Site C1	City C	2023-05-17	V01108.1	5153	1021	67	1.93964	0.551603
Site B1	City B	2023-05-22	V01108.1	5153	2956	505	13.364	3.65679
Site B2	City B	2023-05-22	V01108.1	5153	4423	581	15.6764	3.63122
Site B3	City B	2023-05-22	V01108.1	5153	4225	483	12.5619	4.61042
Site F1	City F	2023-05-22	V01108.1	5153	1596	118	3.07076	1.90724
Site G1	City G	2023-05-22	V01108.1	5153	3096	336	8.30762	4.11042
Site B4	City B	2023-05-22	V01108.1	5153	4877	1711	44.2127	9.47506
Site A1	City A	2023-05-23	V01108.1	5153	3081	316	8.77254	1.82392
Site A2	City A	2023-05-23	V01108.1	5153	383	18	0.489506	0.105825
Site A3	City A	2023-05-23	V01108.1	5153	943	82	2.10294	0.587824
Site A4	City A	2023-05-23	V01108.1	5153	4400	736	19.0124	5.86275
Site A5	City A	2023-05-23	V01108.1	5153	1798	90	2.35259	0.586637
Site A6	City A	2023-05-23	V01108.1	5153	4559	699	18.0788	5.45273
Site C2	City C	2023-05-23	V01108.1	5153	3657	461	12.2203	2.48633
Site C1	City C	2023-05-24	V01108.1	5153	4878	1180	30.7178	7.31288
Site E1	City E	2023-05-24	V01108.1	5153	2900	288	7.57286	3.04668
Site H1	City H	2023-05-24	V01108.1	5153	4081	440	11.4749	3.03544
Site I1	City I	2023-05-24	V01108.1	5153	4050	510	13.3918	4.89964
Site I2	City I	2023-05-24	V01108.1	5153	2436	155	4.14831	1.20801
Site C2	City C	2023-05-30	V01108.1	5153	3059	220	5.77873	1.16186
Site F1	City F	2023-05-30	V01108.1	5153	3706	472	12.2485	3.2863
Site G1	City G	2023-05-30	V01108.1	5153	4331	553	14.3384	4.09521
Site A2	City A	2023-05-31	V01108.1	5153	2359	119	3.27663	0.791399
Site A3	City A	2023-05-31	V01108.1	5153	5019	2613	67.5373	17.1114
Site A4	City A	2023-05-31	V01108.1	5153	1701	127	3.04577	1.03893
Site A5	City A	2023-05-31	V01108.1	5153	3550	391	10.2876	3.13613
Site A6	City A	2023-05-31	V01108.1	5153	4611	745	19.8935	5.05977
Site B1	City B	2023-05-31	V01108.1	5153	1878	123	3.18729	1.0179
Site B2	City B	2023-05-31	V01108.1	5153	4762	833	21.919	7.11943
Site B3	City B	2023-05-31	V01108.1	5153	4454	740	19.0698	6.01523
Site C1	City C	2023-05-31	V01108.1	5153	2653	279	7.1721	1.66689
Site E1	City E	2023-05-31	V01108.1	5153	5015	1194	31.5195	7.78343
Site H1	City H	2023-05-31	V01108.1	5153	4285	600	15.7859	2.58486
Site I1	City I	2023-05-31	V01108.1	5153	3866	512	13.4663	3.14444
Site I2	City I	2023-05-31	V01108.1	5153	2621	192	4.80112	1.35076
Site B4	City B	2023-05-31	V01108.1	5153	3576	450	11.7312	3.80218
Site B1	City B	2023-06-05	V01108.1	5153	2695	176	4.62842	0.80932
Site B2	City B	2023-06-05	V01108.1	5153	5040	742	19.4671	5.08654
Site B3	City B	2023-06-05	V01108.1	5153	4826	844	22.0502	5.15338
Site F1	City F	2023-06-05	V01108.1	5153	1257	96	2.27763	0.607414
Site G1	City G	2023-06-05	V01108.1	5153	3712	309	8.23206	2.03861
Site B4	City B	2023-06-05	V01108.1	5153	4758	1034	26.3586	6.1672
Site A1	City A	2023-06-06	V01108.1	5153	4172	335	8.53288	2.09334
Site A2	City A	2023-06-06	V01108.1	5153	2012	159	4.12353	0.865699
Site A3	City A	2023-06-06	V01108.1	5153	2692	153	4.10454	1.35987
Site A4	City A	2023-06-06	V01108.1	5153	4608	821	21.9464	4.90789
Site A5	City A	2023-06-06	V01108.1	5153	4419	501	13.1149	3.26826
Site A6	City A	2023-06-06	V01108.1	5153	4941	1391	36.6244	7.92968
Site C2	City C	2023-06-06	V01108.1	5153	4518	472	12.611	3.34147
Site E1	City E	2023-06-07	V01108.1	5153	3327	168	4.21887	0.903514
Site H1	City H	2023-06-07	V01108.1	5153	2486	115	2.99141	0.855238
Site I1	City I	2023-06-07	V01108.1	5153	2033	45	1.18069	0.319227
Site I2	City I	2023-06-07	V01108.1	5153	1106	46	1.12393	0.303758
Site B1	City B	2023-06-12	V01108.1	5153	3571	402	11.7124	2.02431
Site B2	City B	2023-06-12	V01108.1	5153	2898	153	4.10514	2.2962
Site B3	City B	2023-06-12	V01108.1	5153	4871	633	17.368	4.54237
Site F1	City F	2023-06-12	V01108.1	5153	1938	92	2.46832	0.575396
Site G1	City G	2023-06-12	V01108.1	5153	1174	69	1.70058	0.292371
Site B4	City B	2023-06-12	V01108.1	5153	1833	46	1.30722	0.650908
Site A1	City A	2023-06-13	V01108.1	5153	5033	1719	48.0146	11.4769
Site A2	City A	2023-06-13	V01108.1	5153	5035	2527	69.954	15.0487
Site A3	City A	2023-06-13	V01108.1	5153	5031	1015	27.4299	6.22355
Site A4	City A	2023-06-13	V01108.1	5153	3239	242	6.4955	2.03325
Site A5	City A	2023-06-13	V01108.1	5153	1054	45	1.27883	0.361417
Site A6	City A	2023-06-13	V01108.1	5153	4582	593	16.3392	4.90895
Site C2	City C	2023-06-13	V01108.1	5153	2936	195	5.31021	0.981003
Site C1	City C	2023-06-14	V01108.1	5153	2564	133	3.93164	0.626785
Site E1	City E	2023-06-14	V01108.1	5153	2559	184	5.18669	1.28539
Site H1	City H	2023-06-14	V01108.1	5153	1901	71	1.90806	0.329112
Site I1	City I	2023-06-14	V01108.1	5153	3578	291	7.82311	1.36524
Site I2	City I	2023-06-14	V01108.1	5153	3213	360	9.8345	1.31349
Site F1	City F	2023-06-19	V01108.1	5153	1860	110	3.09814	0.850738
Site G1	City G	2023-06-19	V01108.1	5153	2419	86	2.37737	0.652437
Site A1	City A	2023-06-21	V01108.1	5153	2838	175	4.92704	2.07349
Site A2	City A	2023-06-21	V01108.1	5153	5039	864	23.9218	3.63023
Site A3	City A	2023-06-21	V01108.1	5153	2634	121	3.28323	1.48774
Site A4	City A	2023-06-21	V01108.1	5153	3171	313	9.3392	1.92493
Site A5	City A	2023-06-21	V01108.1	5153	4523	738	19.7316	4.82601
Site A6	City A	2023-06-21	V01108.1	5153	4423	455	12.8649	2.4559
Site B1	City B	2023-06-21	V01108.1	5153	2442	94	2.32101	0.757913
Site B2	City B	2023-06-21	V01108.1	5153	997	111	3.03258	1.76829
Site B3	City B	2023-06-21	V01108.1	5153	4757	657	18.4142	3.80495
Site E1	City E	2023-06-21	V01108.1	5153	4218	569	15.5155	3.10623
Site H1	City H	2023-06-21	V01108.1	5153	3018	306	8.53228	1.76403
Site I1	City I	2023-06-21	V01108.1	5153	3156	314	8.70478	1.44328
Site I2	City I	2023-06-21	V01108.1	5153	1242	69	2.0024	0.390105
Site B4	City B	2023-06-21	V01108.1	5153	419	30	0.869678	0.522534
Site B1	City B	2023-06-26	V01108.1	5153	2422	129	3.6738	0.686687
Site B2	City B	2023-06-26	V01108.1	5153	4173	433	11.8667	3.45413
Site B3	City B	2023-06-26	V01108.1	5153	3248	340	9.26164	2.43592
Site F1	City F	2023-06-26	V01108.1	5153	3693	228	6.31481	1.63643
Site G1	City G	2023-06-26	V01108.1	5153	490	16	0.436938	0.158784
Site B4	City B	2023-06-26	V01108.1	5153	620	28	0.741155	0.142244
Site A1	City A	2023-06-27	V01108.1	5153	4911	686	18.7288	5.02979
Site A2	City A	2023-06-27	V01108.1	5153	2350	118	3.20887	0.779533
Site A3	City A	2023-06-27	V01108.1	5153	4799	282	7.91985	2.079
Site A4	City A	2023-06-27	V01108.1	5153	926	29	0.835699	0.221558
Site A5	City A	2023-06-27	V01108.1	5153	4036	254	7.32381	1.57801
Site A6	City A	2023-06-27	V01108.1	5153	4193	298	8.42515	2.15034
Site C2	City C	2023-06-27	V01108.1	5153	1898	51	1.43554	0.390143
Site C1	City C	2023-06-28	V01108.1	5153	3280	161	4.47192	1.11083
Site E1	City E	2023-06-28	V01108.1	5153	417	7	0.221267	0.0468891
Site H1	City H	2023-06-28	V01108.1	5153	870	30	0.827503	0.284414
Site I1	City I	2023-06-28	V01108.1	5153	3131	160	4.13052	1.91847
Site I2	City I	2023-06-28	V01108.1	5153	343	4	0.172896	0.0242422
Site C2	City C	2023-07-04	V01108.1	5153	3366	127	3.40016	1.11695
Site B1	City B	2023-07-05	V01108.1	5153	1911	83	2.02618	0.963108
Site B2	City B	2023-07-05	V01108.1	5153	3857	316	8.44533	3.55372
Site B3	City B	2023-07-05	V01108.1	5153	3289	217	5.95503	2.3511
Site C1	City C	2023-07-05	V01108.1	5153	1384	66	1.85649	0.690117
Site E1	City E	2023-07-05	V01108.1	5153	4877	436	11.5325	4.15075
Site G1	City G	2023-07-05	V01108.1	5153	1564	59	1.54147	0.814839
Site H1	City H	2023-07-05	V01108.1	5153	2592	102	2.89386	0.961657
Site I1	City I	2023-07-05	V01108.1	5153	1074	54	1.29282	0.588703
Site I2	City I	2023-07-05	V01108.1	5153	3856	199	5.10214	2.18215
Site B4	City B	2023-07-05	V01108.1	5153	3730	268	7.26064	2.17477
Site A1	City A	2023-07-06	V01108.1	5153	3075	84	2.14671	0.787442
Site A2	City A	2023-07-06	V01108.1	5153	2798	124	3.34619	1.38889
Site A3	City A	2023-07-06	V01108.1	5153	2179	130	3.31061	1.37328
Site A4	City A	2023-07-06	V01108.1	5153	4145	477	12.4937	5.11817
Site A5	City A	2023-07-06	V01108.1	5153	3341	132	3.4937	1.06828
Site A6	City A	2023-07-06	V01108.1	5153	4259	413	10.7114	4.2653
Site D1	City D	2023-07-09	V01108.1	5153	5034	761	20.0963	7.81956
Site D2	City D	2023-07-09	V01108.1	5153	4936	1019	26.6634	11.3035
Site D3	City D	2023-07-09	V01108.1	5153	4251	375	10.1661	3.25429
Site B1	City B	2023-07-10	V01108.1	5153	2887	157	3.90466	1.56763
Site B2	City B	2023-07-10	V01108.1	5153	4238	477	12.5187	5.25641
Site B3	City B	2023-07-10	V01108.1	5153	1405	89	2.48531	0.887284
Site F1	City F	2023-07-10	V01108.1	5153	5001	1297	34.5623	12.0085
Site G1	City G	2023-07-10	V01108.1	5153	3076	297	7.68759	2.77412
Site B4	City B	2023-07-10	V01108.1	5153	3533	119	3.18689	1.65369
Site A1	City A	2023-07-11	V01108.1	5153	1972	122	3.15471	0.889677
Site A2	City A	2023-07-11	V01108.1	5153	3179	309	7.994	4.05326
Site A3	City A	2023-07-11	V01108.1	5153	4740	856	22.7541	8.60011
Site A4	City A	2023-07-11	V01108.1	5153	4384	1176	30.0182	12.6596
Site A5	City A	2023-07-11	V01108.1	5153	1842	179	4.68439	1.89893
Site A6	City A	2023-07-11	V01108.1	5153	1796	152	4.02758	2.0197
Site C2	City C	2023-07-11	V01108.1	5153	4623	521	13.6908	4.50068
Site C1	City C	2023-07-12	V01108.1	5153	3484	174	4.58045	1.29602
Site E1	City E	2023-07-12	V01108.1	5153	4837	807	21.3518	8.27441
Site H1	City H	2023-07-12	V01108.1	5153	3934	306	8.1677	3.09857
Site I1	City I	2023-07-12	V01108.1	5153	4782	502	13.8103	4.64082
Site I2	City I	2023-07-12	V01108.1	5153	4699	794	20.7296	9.05874
Site D1	City D	2023-07-16	V01108.1	5153	2959	213	5.87547	1.9524
Site D2	City D	2023-07-16	V01108.1	5153	4065	360	9.64901	3.74658
Site D3	City D	2023-07-16	V01108.1	5153	3883	264	7.40196	1.94049
Site B1	City B	2023-07-17	V01108.1	5153	4056	345	9.18309	2.41199
Site B2	City B	2023-07-17	V01108.1	5153	5065	1018	26.8945	10.8391
Site B3	City B	2023-07-17	V01108.1	5153	4834	625	16.6584	6.98245
Site F1	City F	2023-07-17	V01108.1	5153	2377	80	2.03098	0.794618
Site G1	City G	2023-07-17	V01108.1	5153	2775	154	3.93424	1.89232
Site B4	City B	2023-07-17	V01108.1	5153	4919	804	20.8847	8.60534
Site A1	City A	2023-07-18	V01108.1	5153	392	13	0.365381	0.11278
Site A2	City A	2023-07-18	V01108.1	5153	4977	1159	30.8049	11.5325
Site A3	City A	2023-07-18	V01108.1	5153	4866	698	17.9652	6.02704
Site A4	City A	2023-07-18	V01108.1	5153	5088	3039	80.2786	33.0378
Site A5	City A	2023-07-18	V01108.1	5153	4054	254	6.76314	2.39479
Site A6	City A	2023-07-18	V01108.1	5153	4786	636	16.5185	6.03453
Site C2	City C	2023-07-18	V01108.1	5153	3503	161	4.27364	1.29272
Site C1	City C	2023-07-19	V01108.1	5153	651	46	1.23266	0.324493
Site E1	City E	2023-07-19	V01108.1	5153	5134	10345	272.325	100.932
Site H1	City H	2023-07-19	V01108.1	5153	4975	534	13.632	4.79804
Site I1	City I	2023-07-19	V01108.1	5153	1985	64	1.62243	0.546633
Site I2	City I	2023-07-19	V01108.1	5153	2156	74	1.89826	0.493579
Site D1	City D	2023-07-23	V01108.1	5153	4985	1597	42.6934	12.4648
Site D2	City D	2023-07-23	V01108.1	5153	5002	1211	32.3778	10.6636
Site D3	City D	2023-07-23	V01108.1	5153	3886	486	12.9776	4.0106
Site F1	City F	2023-07-24	V01108.1	5153	1325	107	3.01479	0.725077
Site G1	City G	2023-07-24	V01108.1	5153	2199	327	8.74036	2.72589
Site C2	City C	2023-07-25	V01108.1	5153	4164	407	10.8963	2.77822
Site A2	City A	2023-07-26	V01108.1	5153	4767	740	19.9566	4.78169
Site A4	City A	2023-07-26	V01108.1	5153	5054	3113	83.2175	21.836
Site A6	City A	2023-07-26	V01108.1	5153	4907	2383	64.5183	12.8615
Site C1	City C	2023-07-26	V01108.1	5153	4884	1600	43.8617	11.8202
Site E1	City E	2023-07-26	V01108.1	5153	5036	2053	55.6966	14.6068
Site H1	City H	2023-07-26	V01108.1	5153	4917	1241	33.2003	6.62965
Site I1	City I	2023-07-26	V01108.1	5153	4630	475	12.63	3.41235
Site I2	City I	2023-07-26	V01108.1	5153	4731	1042	28.0714	7.82314
Site D2	City D	2023-07-30	V01108.1	5153	3937	631	16.6556	3.2646
Site B1	City B	2023-07-31	V01108.1	5153	5040	2724	73.8587	19.1854
Site B2	City B	2023-07-31	V01108.1	5153	4992	2068	56.8841	15.7892
Site B3	City B	2023-07-31	V01108.1	5153	1482	78	1.997	0.430231
Site F1	City F	2023-07-31	V01108.1	5153	4842	1303	35.1895	8.86485
Site B4	City B	2023-07-31	V01108.1	5153	5058	3945	107.693	24.473
Site A1	City A	2023-08-01	V01108.1	5153	279	21	0.54987	0.184931
Site A2	City A	2023-08-01	V01108.1	5153	4613	1059	27.676	7.50232
Site A3	City A	2023-08-01	V01108.1	5153	4954	1746	47.2774	11.3205
Site A4	City A	2023-08-01	V01108.1	5153	4932	937	24.4839	5.8876
Site A6	City A	2023-08-01	V01108.1	5153	250	16	0.455127	0.12871
Site G1	City G	2023-08-01	V01108.1	5153	4305	777	21.5195	4.93083
Site C1	City C	2023-08-02	V01108.1	5153	4740	1178	30.7046	9.62606
Site E1	City E	2023-08-02	V01108.1	5153	4598	785	20.7306	6.17408
Site H1	City H	2023-08-02	V01108.1	5153	4460	824	22.4649	5.45306
Site I1	City I	2023-08-02	V01108.1	5153	4645	1104	30.1661	7.82922
Site I2	City I	2023-08-02	V01108.1	5153	4143	676	17.5884	6.47952
Site D1	City D	2023-08-06	V01108.1	5153	5040	2872	76.5145	21.3138
Site D2	City D	2023-08-06	V01108.1	5153	4954	1156	30.3096	11.184
Site D3	City D	2023-08-06	V01108.1	5153	4810	1061	28.8015	6.43426
Site B1	City B	2023-08-07	V01108.1	5153	5039	2771	73.5707	23.0483
Site B2	City B	2023-08-07	V01108.1	5153	4421	682	17.9618	3.48938
Site B3	City B	2023-08-07	V01108.1	5153	4588	433	11.5249	3.36086
Site F1	City F	2023-08-07	V01108.1	5153	4142	429	11.4283	2.63746
Site G1	City G	2023-08-07	V01108.1	5153	4966	2160	58.5079	15.322
Site B4	City B	2023-08-07	V01108.1	5153	5041	4912	128.533	42.6209
Site A1	City A	2023-08-08	V01108.1	5153	3983	457	12.2696	2.48272
Site A2	City A	2023-08-08	V01108.1	5153	3194	145	3.8357	0.946543
Site A4	City A	2023-08-08	V01108.1	5153	5035	1330	35.4197	10.7548
Site A6	City A	2023-08-08	V01108.1	5153	4811	841	21.8019	7.54953
Site C1	City C	2023-08-09	V01108.1	5153	4064	561	14.5727	2.2402
Site E1	City E	2023-08-09	V01108.1	5153	4944	1061	27.9994	9.80019
Site H1	City H	2023-08-09	V01108.1	5153	4962	1886	49.6466	15.0406
Site I1	City I	2023-08-09	V01108.1	5153	5070	3554	94.0738	26.168
Site I2	City I	2023-08-09	V01108.1	5153	4790	910	24.3026	6.36454
Site B1	City B	2023-08-14	V01108.1	5153	4641	716	20.0308	5.15849
Site B2	City B	2023-08-14	V01108.1	5153	5092	4218	117.745	35.8073
Site B3	City B	2023-08-14	V01108.1	5153	4980	2173	60.4501	24.6692
Site F1	City F	2023-08-14	V01108.1	5153	4423	723	19.7767	7.73365
Site G1	City G	2023-08-14	V01108.1	5153	3828	529	14.8607	4.54205
Site B4	City B	2023-08-14	V01108.1	5153	5016	2124	58.9778	21.2677
Site A1	City A	2023-08-15	V01108.1	5153	2194	113	3.14311	1.15722
Site A2	City A	2023-08-15	V01108.1	5153	4725	740	20.5005	8.77089
Site A3	City A	2023-08-15	V01108.1	5153	2031	143	4.01719	1.18562
Site A4	City A	2023-08-15	V01108.1	5153	5059	1945	54.0224	21.1162
Site A5	City A	2023-08-15	V01108.1	5153	4947	1255	34.0256	10.9993
Site A6	City A	2023-08-15	V01108.1	5153	5063	5282	142.859	43.3067
Site C2	City C	2023-08-15	V01108.1	5153	4991	1720	47.634	14.5979
Site D1	City D	2023-08-15	V01108.1	5153	4916	2067	57.2297	15.5965
Site D2	City D	2023-08-15	V01108.1	5153	5039	1830	50.3766	21.4366
Site D3	City D	2023-08-15	V01108.1	5153	2896	324	8.67419	2.26277
Site C1	City C	2023-08-16	V01108.1	5153	4976	2191	60.6812	15.0906
Site E1	City E	2023-08-16	V01108.1	5153	4985	1501	41.5483	12.1608
Site H1	City H	2023-08-16	V01108.1	5153	5037	2010	55.8307	18.7991
Site I1	City I	2023-08-16	V01108.1	5153	4699	842	23.7172	7.10571
Site I2	City I	2023-08-16	V01108.1	5153	5099	5266	144.955	41.8379
Site D1	City D	2023-08-20	V01108.1	5153	4893	1451	40.0398	14.5169
Site D2	City D	2023-08-20	V01108.1	5153	5033	2452	67.2407	26.7234
Site D3	City D	2023-08-20	V01108.1	5153	4975	1266	35.3816	11.9088
Site B1	City B	2023-08-21	V01108.1	5153	5101	4203	116.902	52.5345
Site B2	City B	2023-08-21	V01108.1	5153	5000	1581	43.6852	18.6344
Site B3	City B	2023-08-21	V01108.1	5153	5067	3994	110.896	35.3801
Site F1	City F	2023-08-21	V01108.1	5153	2152	207	5.81411	1.89448
Site G1	City G	2023-08-21	V01108.1	5153	4448	531	14.8661	4.70402
Site B4	City B	2023-08-21	V01108.1	5153	5030	2982	82.2257	31.028
Site A1	City A	2023-08-22	V01108.1	5153	3750	313	8.53948	2.12873
Site A2	City A	2023-08-22	V01108.1	5153	5039	2652	73.7038	25.9832
Site A3	City A	2023-08-22	V01108.1	5153	4976	1403	39.2239	15.7065
Site A4	City A	2023-08-22	V01108.1	5153	2391	232	6.51069	2.39438
Site A5	City A	2023-08-22	V01108.1	5153	4428	258	6.97981	2.86826
Site A6	City A	2023-08-22	V01108.1	5153	717	57	1.73916	0.618752
Site E1	City E	2023-08-23	V01108.1	5153	4916	893	24.6378	7.72048
Site H1	City H	2023-08-23	V01108.1	5153	5032	2283	62.6686	23.4554
Site I1	City I	2023-08-23	V01108.1	5153	4509	657	18.5195	5.91686
Site I2	City I	2023-08-23	V01108.1	5153	5005	912	24.951	7.00987
Site D1	City D	2023-08-27	V01108.1	5153	5024	1274	34.9093	13.9192
Site D2	City D	2023-08-27	V01108.1	5153	5034	1347	36.7048	13.2252
Site D3	City D	2023-08-27	V01108.1	5153	4687	783	21.7052	9.13121
Site B1	City B	2023-08-28	V01108.1	5153	4924	1718	47.0258	13.6112
Site B2	City B	2023-08-28	V01108.1	5153	5034	3559	98.3158	31.7779
Site B3	City B	2023-08-28	V01108.1	5153	4915	1322	37.2027	13.0068
Site F1	City F	2023-08-28	V01108.1	5153	4142	505	14.0286	4.78831
Site G1	City G	2023-08-28	V01108.1	5153	4944	1248	33.5195	11.8814
Site B4	City B	2023-08-28	V01108.1	5153	5016	1523	42.4151	16.4288
Site A1	City A	2023-08-29	V01108.1	5153	3450	370	10.0114	2.67553
Site A2	City A	2023-08-29	V01108.1	5153	2146	112	3.26304	0.891492
Site A3	City A	2023-08-29	V01108.1	5153	4007	484	13.694	5.02432
Site A4	City A	2023-08-29	V01108.1	5153	4928	996	27.8247	10.5952
Site A5	City A	2023-08-29	V01108.1	5153	4455	815	22.3194	7.98432
Site A6	City A	2023-08-29	V01108.1	5153	4278	430	12.1237	3.41517
Site C2	City C	2023-08-29	V01108.1	5153	4403	578	16.1247	5.64369
Site C1	City C	2023-08-30	V01108.1	5153	4149	767	21.5709	6.47204
Site I1	City I	2023-08-30	V01108.1	5153	5040	1908	52.8005	18.5621
Site I2	City I	2023-08-30	V01108.1	5153	4974	2536	70.7867	23.1035
Site D1	City D	2023-09-04	V01108.1	5153	5080	2533	67.6722	20.9471
Site D2	City D	2023-09-04	V01108.1	5153	5010	1875	49.9928	16.2606
Site D3	City D	2023-09-04	V01108.1	5153	5039	1761	45.9728	18.2675
Site A1	City A	2023-09-05	V01108.1	5153	4784	1024	27.6746	5.9141
Site A2	City A	2023-09-05	V01108.1	5153	4692	1111	29.2161	8.66941
Site A3	City A	2023-09-05	V01108.1	5153	4949	918	24.7142	4.8176
Site A4	City A	2023-09-05	V01108.1	5153	4682	784	21.0408	6.40999
Site A5	City A	2023-09-05	V01108.1	5153	5028	1612	42.2846	14.4975
Site A6	City A	2023-09-05	V01108.1	5153	2055	129	3.57645	0.520703
Site C2	City C	2023-09-05	V01108.1	5153	5039	3511	93.3074	25.0241
Site F1	City F	2023-09-05	V01108.1	5153	4692	829	21.3204	7.88188
Site G1	City G	2023-09-05	V01108.1	5153	4075	477	12.2928	3.12303
Site B1	City B	2023-09-06	V01108.1	5153	4274	590	15.4197	3.19987
Site B2	City B	2023-09-06	V01108.1	5153	5039	2181	57.996	19.0017
Site B3	City B	2023-09-06	V01108.1	5153	4812	1346	36.0518	12.5159
Site C1	City C	2023-09-06	V01108.1	5153	3810	552	14.8685	2.92628
Site E1	City E	2023-09-06	V01108.1	5153	4108	530	13.653	2.58235
Site H1	City H	2023-09-06	V01108.1	5153	4979	1795	47.0682	12.0316
Site I1	City I	2023-09-06	V01108.1	5153	5035	1861	48.4241	15.4719
Site I2	City I	2023-09-06	V01108.1	5153	4876	958	25.6004	6.46098
Site B4	City B	2023-09-06	V01108.1	5153	4786	918	24.3654	8.00251
Site D1	City D	2023-09-10	V01108.1	5153	5039	1432	38.597	12.4468
Site D2	City D	2023-09-10	V01108.1	5153	4941	1389	36.3242	11.527
Site D3	City D	2023-09-10	V01108.1	5153	4974	1278	34.0412	7.47486
Site B1	City B	2023-09-11	V01108.1	5153	3682	195	5.39316	1.61382
Site B2	City B	2023-09-11	V01108.1	5153	5071	6470	172.903	68.5366
Site B3	City B	2023-09-11	V01108.1	5153	4813	698	18.9824	4.1835
Site F1	City F	2023-09-11	V01108.1	5153	4813	709	18.9896	4.6219
Site G1	City G	2023-09-11	V01108.1	5153	3195	214	5.82291	1.49237
Site B4	City B	2023-09-11	V01108.1	5153	4851	551	14.8901	3.85118
Site A1	City A	2023-09-12	V01108.1	5153	3187	105	2.86328	0.707563
Site A2	City A	2023-09-12	V01108.1	5153	223	10	0.258845	0.0731021
Site A3	City A	2023-09-12	V01108.1	5153	5005	961	25.5651	8.06514
Site A4	City A	2023-09-12	V01108.1	5153	4937	957	25.5015	7.27462
Site A5	City A	2023-09-12	V01108.1	5153	4965	915	24.3574	6.57516
Site A6	City A	2023-09-12	V01108.1	5153	4614	600	16.0128	3.49333
Site C2	City C	2023-09-12	V01108.1	5153	4829	817	21.8263	3.93658
Site E1	City E	2023-09-12	V01108.1	5153	5066	2398	63.3398	20.293
Site C1	City C	2023-09-13	V01108.1	5153	2013	70	1.63102	0.492891
Site H1	City H	2023-09-13	V01108.1	5153	4544	398	10.674	3.33534
Site I1	City I	2023-09-13	V01108.1	5153	2525	224	5.8329	1.65984
Site I2	City I	2023-09-13	V01108.1	5153	3381	218	5.84789	1.32773
Site D1	City D	2023-09-17	V01108.1	5153	4992	1371	35.8045	10.3389
Site D2	City D	2023-09-17	V01108.1	5153	4994	1712	46.5277	11.6871
Site D3	City D	2023-09-17	V01108.1	5153	5095	1847	48.1395	11.4557
Site B1	City B	2023-09-18	V01108.1	5153	3932	469	12.3424	2.79282
Site B2	City B	2023-09-18	V01108.1	5153	5034	1648	43.3402	11.2908
Site B3	City B	2023-09-18	V01108.1	5153	5071	2561	68.6086	19.231
Site F1	City F	2023-09-18	V01108.1	5153	2465	258	7.02898	1.79085
Site G1	City G	2023-09-18	V01108.1	5153	4261	453	11.7092	4.31538
Site B4	City B	2023-09-18	V01108.1	5153	5012	1148	29.594	8.81487
Site C2	City C	2023-09-19	V01108.1	5153	5070	4121	111.588	28.1891
Site A1	City A	2023-09-20	V01108.1	5153	4852	800	20.8089	4.64449
Site A2	City A	2023-09-20	V01108.1	5153	4919	1199	32.1909	6.83196
Site A3	City A	2023-09-20	V01108.1	5153	5034	1548	41.5339	10.7105
Site A4	City A	2023-09-20	V01108.1	5153	5070	3948	104.222	25.8031
Site A5	City A	2023-09-20	V01108.1	5153	4693	749	20.0911	7.06995
Site C1	City C	2023-09-20	V01108.1	5153	812	20	0.628223	0.108295
Site E1	City E	2023-09-20	V01108.1	5153	5065	2774	74.057	14.6194
Site H1	City H	2023-09-20	V01108.1	5153	4987	1922	51.1201	14.8288
Site I1	City I	2023-09-20	V01108.1	5153	4847	776	20.2399	7.57654
Site I2	City I	2023-09-20	V01108.1	5153	5039	3371	90.7975	26.5904
Site D1	City D	2023-09-24	V01108.1	5153	5022	5070	137.737	29.7606
Site D2	City D	2023-09-24	V01108.1	5153	5075	4098	113.699	23.4213
Site D3	City D	2023-09-24	V01108.1	5153	4489	1058	28.7861	6.29527
Site B1	City B	2023-09-25	V01108.1	5153	5027	2788	76.3612	13.5771
Site B2	City B	2023-09-25	V01108.1	5153	5000	7058	192.711	42.6989
Site B3	City B	2023-09-25	V01108.1	5153	4977	1433	39.5283	8.21402
Site F1	City F	2023-09-25	V01108.1	5153	5051	2114	57.8261	10.6276
Site G1	City G	2023-09-25	V01108.1	5153	4800	1113	30.2634	7.01856
Site B4	City B	2023-09-25	V01108.1	5153	4782	1171	32.5785	5.73332
Site A1	City A	2023-09-26	V01108.1	5153	4772	1586	43.2351	7.8084
Site A2	City A	2023-09-26	V01108.1	5153	4340	920	25.8909	4.49722
Site A3	City A	2023-09-26	V01108.1	5153	5040	3022	82.8675	18.1996
Site A4	City A	2023-09-26	V01108.1	5153	5040	7456	204.362	30.101
Site A5	City A	2023-09-26	V01108.1	5153	4994	3260	89.2926	13.6242
Site A6	City A	2023-09-26	V01108.1	5153	5040	14291	386.383	65.9754
Site C2	City C	2023-09-26	V01108.1	5153	4803	1393	38.0842	7.48652
Site C1	City C	2023-09-27	V01108.1	5153	3576	445	13.1591	1.69779
Site E1	City E	2023-09-27	V01108.1	5153	4750	1014	28.2379	4.61733
Site H1	City H	2023-09-27	V01108.1	5153	4924	3000	83.4297	17.2094
Site I1	City I	2023-09-27	V01108.1	5153	5041	4984	137.634	27.1994
Site I2	City I	2023-09-27	V01108.1	5153	4735	1523	42.1243	7.64231
Site A1	City A	2023-10-03	V01108.1	5153	4624	1061	29.8623	5.22614
Site A2	City A	2023-10-03	V01108.1	5153	2601	279	7.63102	1.43855
Site A3	City A	2023-10-03	V01108.1	5153	4969	2146	58.2968	8.64728
Site A4	City A	2023-10-03	V01108.1	5153	5074	5935	161.953	30.5122
Site A5	City A	2023-10-03	V01108.1	5153	4856	2133	58.1617	10.1143
Site A6	City A	2023-10-03	V01108.1	5153	5033	4783	131.454	20.4423
Site B1	City B	2023-10-03	V01108.1	5153	4761	816	22.71	3.65106
Site B2	City B	2023-10-03	V01108.1	5153	5033	5183	143.225	31.357
Site B3	City B	2023-10-03	V01108.1	5153	5004	3077	82.9446	14.4466
Site D1	City D	2023-10-03	V01108.1	5153	5089	3679	99.3416	22.7169
Site D2	City D	2023-10-03	V01108.1	5153	4995	2071	56.1423	12.4174
Site D3	City D	2023-10-03	V01108.1	5153	5039	2637	72.3576	11.9929
Site F1	City F	2023-10-03	V01108.1	5153	4778	1413	38.8923	7.5222
Site G1	City G	2023-10-03	V01108.1	5153	3755	489	13.5605	2.8116
Site B4	City B	2023-10-03	V01108.1	5153	5027	3584	97.3708	23.2552
Site E1	City E	2023-10-04	V01108.1	5153	5040	27215	748.825	138.096
Site H1	City H	2023-10-04	V01108.1	5153	4907	1100	30.2263	5.34317
Site I1	City I	2023-10-04	V01108.1	5153	2167	227	6.44094	1.00911
Site C1	City C	2023-10-05	V01108.1	5153	846	45	1.23106	0.15348
Site C2	City C	2023-10-05	V01108.1	5153	5038	1979	54.4371	8.44063
Site D1	City D	2023-10-08	V01108.1	5153	4830	1349	37.4357	5.68994
Site D2	City D	2023-10-08	V01108.1	5153	5081	2022	55.7689	8.88106
Site D3	City D	2023-10-08	V01108.1	5153	5015	1587	44.2826	6.37925
Site B2	City B	2023-10-09	V01108.1	5153	5039	3476	94.1949	16.3832
Site B3	City B	2023-10-09	V01108.1	5153	5033	2758	74.8273	13.6474
Site F1	City F	2023-10-09	V01108.1	5153	4900	1075	30.1035	6.13032
Site G1	City G	2023-10-09	V01108.1	5153	4438	719	19.7306	3.34261
Site B4	City B	2023-10-09	V01108.1	5153	4922	1891	51.26	10.7385
Site A1	City A	2023-10-10	V01108.1	5153	3148	185	5.19848	0.707729
Site A2	City A	2023-10-10	V01108.1	5153	5039	4354	119.083	21.8105
Site A3	City A	2023-10-10	V01108.1	5153	4990	1568	43.5127	13.7509
Site A4	City A	2023-10-10	V01108.1	5153	5086	3731	101.642	22.9508
Site A5	City A	2023-10-10	V01108.1	5153	5040	5713	155.994	31.4578
Site A6	City A	2023-10-10	V01108.1	5153	5039	1921	53.0903	7.89297
Site C2	City C	2023-10-10	V01108.1	5153	2139	106	2.86528	0.693636
Site E1	City E	2023-10-11	V01108.1	5153	5001	1514	41.2714	7.14134
Site H1	City H	2023-10-11	V01108.1	5153	4990	1037	28.0418	4.80291
Site I1	City I	2023-10-11	V01108.1	5153	4801	747	21.1715	3.00545
Site I2	City I	2023-10-11	V01108.1	5153	5079	2258	62.8803	9.80996
Site D1	City D	2023-10-15	V01108.1	5153	4426	543	14.4989	3.59769
Site D2	City D	2023-10-15	V01108.1	5153	4817	1412	39.0957	8.08247
Site D3	City D	2023-10-15	V01108.1	5153	2931	202	5.75695	1.19459
Site B1	City B	2023-10-16	V01108.1	5153	5091	2914	79.7012	11.4907
Site B2	City B	2023-10-16	V01108.1	5153	3925	368	9.90566	2.93297
Site B3	City B	2023-10-16	V01108.1	5153	3572	243	6.79832	2.15053
Site F1	City F	2023-10-16	V01108.1	5153	1784	158	4.35219	1.36118
Site G1	City G	2023-10-16	V01108.1	5153	2827	240	6.70038	1.98544
Site B4	City B	2023-10-16	V01108.1	5153	4368	414	11.5171	3.62601
Site A1	City A	2023-10-17	V01108.1	5153	2337	126	3.49171	1.65808
Site A2	City A	2023-10-17	V01108.1	5153	2362	179	4.92245	1.51935
Site A3	City A	2023-10-17	V01108.1	5153	2444	109	3.12413	1.07621
Site A4	City A	2023-10-17	V01108.1	5153	3943	414	11.5821	3.14365
Site A5	City A	2023-10-17	V01108.1	5153	1652	93	2.35619	1.09277
Site A6	City A	2023-10-17	V01108.1	5153	302	12	0.308615	0.0853713
Site C2	City C	2023-10-17	V01108.1	5153	4474	519	14.1373	3.32349
Site C1	City C	2023-10-18	V01108.1	5153	547	18	0.525285	0.105072
Site E1	City E	2023-10-18	V01108.1	5153	2651	231	6.44733	1.89774
Site H1	City H	2023-10-18	V01108.1	5153	4700	714	19.8043	5.71095
Site I1	City I	2023-10-18	V01108.1	5153	3992	573	15.9151	5.0032
Site I2	City I	2023-10-18	V01108.1	5153	3800	570	15.9382	4.11314
Site D1	City D	2023-10-22	V01108.1	5153	4993	2216	60.5872	12.8024
Site D2	City D	2023-10-22	V01108.1	5153	3037	268	7.39876	2.27859
Site D3	City D	2023-10-22	V01108.1	5153	3422	473	12.8955	2.66831
Site B1	City B	2023-10-23	V01108.1	5153	1137	99	2.63482	0.744529
Site B2	City B	2023-10-23	V01108.1	5153	3037	433	11.5017	2.16318
Site B3	City B	2023-10-23	V01108.1	5153	3856	321	8.70917	2.89902
Site F1	City F	2023-10-23	V01108.1	5153	303	16	0.429342	0.101671
Site G1	City G	2023-10-23	V01108.1	5153	2264	84	2.38117	0.773809
Site B4	City B	2023-10-23	V01108.1	5153	3546	202	5.36798	1.59029
Site C2	City C	2023-10-24	V01108.1	5153	4596	1027	28.5305	5.57963
Site A1	City A	2023-10-25	V01108.1	5153	1754	206	5.40776	1.28928
Site A2	City A	2023-10-25	V01108.1	5153	745	29	0.797122	0.260202
Site A3	City A	2023-10-25	V01108.1	5153	1776	334	8.96022	1.71542
Site A4	City A	2023-10-25	V01108.1	5153	4093	698	19.5197	4.72417
Site A5	City A	2023-10-25	V01108.1	5153	3477	217	6.20188	1.75214
Site A6	City A	2023-10-25	V01108.1	5153	850	50	1.29902	0.395987
Site C1	City C	2023-10-25	V01108.1	5153	149	6	0.178693	0.0341787
Site E1	City E	2023-10-25	V01108.1	5153	1502	82	2.24186	0.839211
Site H1	City H	2023-10-25	V01108.1	5153	2662	188	5.15091	1.21469
Site I1	City I	2023-10-25	V01108.1	5153	2257	142	4.35439	1.35465
Site I2	City I	2023-10-25	V01108.1	5153	346	8	0.255647	0.0933038
Site D1	City D	2023-10-29	V01108.1	5153	4805	632	17.4435	5.37058
Site D2	City D	2023-10-29	V01108.1	5153	4429	722	19.8953	6.8164
Site D3	City D	2023-10-29	V01108.1	5153	4707	600	16.7398	3.41557
Site B1	City B	2023-10-30	V01108.1	5153	5069	2898	78.6522	66.6545
Site B2	City B	2023-10-30	V01108.1	5153	4780	544	14.6804	6.12632
Site B3	City B	2023-10-30	V01108.1	5153	4812	546	14.9422	5.57618
Site E1	City E	2023-10-30	V01108.1	5153	4433	425	11.4104	3.44912
Site F1	City F	2023-10-30	V01108.1	5153	484	16	0.409354	0.174275
Site G1	City G	2023-10-30	V01108.1	5153	4846	504	13.8111	6.14818
Site H1	City H	2023-10-30	V01108.1	5153	4987	1173	31.4777	10.544
Site I1	City I	2023-10-30	V01108.1	5153	4979	901	25.08	9.71153
Site I2	City I	2023-10-30	V01108.1	5153	1125	59	1.60324	0.6592
Site B4	City B	2023-10-30	V01108.1	5153	5040	936	24.7743	7.6321
Site C2	City C	2023-10-31	V01108.1	5153	5039	1119	30.2051	8.60776
Site A1	City A	2023-11-01	V01108.1	5153	4398	399	11.1379	3.86505
Site A2	City A	2023-11-01	V01108.1	5153	3554	135	3.56006	1.08361
Site A3	City A	2023-11-01	V01108.1	5153	255	14	0.398761	0.116837
Site A4	City A	2023-11-01	V01108.1	5153	4724	476	13.2532	3.84447
Site A5	City A	2023-11-01	V01108.1	5153	4729	824	22.5777	7.07727
Site C1	City C	2023-11-01	V01108.1	5153	977	37	1.02758	0.312395
Site D1	City D	2023-11-05	V01108.1	5153	4997	624	16.7326	6.31176
Site D2	City D	2023-11-05	V01108.1	5153	5012	1199	32.5331	12.9385
Site D3	City D	2023-11-05	V01108.1	5153	3892	218	5.91305	1.43853
Site B1	City B	2023-11-06	V01108.1	5153	5096	2346	64.0931	47.6895
Site B2	City B	2023-11-06	V01108.1	5153	4983	582	15.3616	7.33503
Site B3	City B	2023-11-06	V01108.1	5153	5039	1716	46.0644	17.6478
Site E1	City E	2023-11-06	V01108.1	5153	1660	53	1.40336	0.38538
Site F1	City F	2023-11-06	V01108.1	5153	2194	47	1.23766	0.43291
Site G1	City G	2023-11-06	V01108.1	5153	4664	408	11.1391	3.51231
Site H1	City H	2023-11-06	V01108.1	5153	5030	1403	38.0957	11.7181
Site I1	City I	2023-11-06	V01108.1	5153	4642	311	8.46992	2.77241
Site I2	City I	2023-11-06	V01108.1	5153	4400	251	6.87887	2.11306
Site B4	City B	2023-11-06	V01108.1	5153	4977	816	21.9174	8.48721
Site A1	City A	2023-11-07	V01108.1	5153	4210	440	12.2904	2.87025
Site A2	City A	2023-11-07	V01108.1	5153	3899	248	6.85549	2.20836
Site A3	City A	2023-11-07	V01108.1	5153	4599	457	12.0608	3.10072
Site A4	City A	2023-11-07	V01108.1	5153	4966	846	22.6832	5.54521
Site A5	City A	2023-11-07	V01108.1	5153	4608	367	10.1031	3.32149
Site C2	City C	2023-11-07	V01108.1	5153	4358	394	10.7643	2.57965
Site C1	City C	2023-11-08	V01108.1	5153	4779	447	12.2201	3.16931
Site D1	City D	2023-11-12	V01108.1	5153	5014	1389	37.5019	13.6676
Site D2	City D	2023-11-12	V01108.1	5153	5012	867	23.1233	7.97197
Site D3	City D	2023-11-12	V01108.1	5153	4913	384	10.3866	2.7151
Site B1	City B	2023-11-13	V01108.1	5153	4998	1076	29.4497	9.54183
Site B2	City B	2023-11-13	V01108.1	5153	5039	746	20.3926	11.8196
Site B3	City B	2023-11-13	V01108.1	5153	5040	1641	44.7507	17.1165
Site E1	City E	2023-11-13	V01108.1	5153	4995	336	9.17669	2.35728
Site G1	City G	2023-11-13	V01108.1	5153	4942	631	16.8685	7.18727
Site H1	City H	2023-11-13	V01108.1	5153	5004	1408	37.3298	12.7873
Site I1	City I	2023-11-13	V01108.1	5153	5008	681	18.4959	7.80927
Site I2	City I	2023-11-13	V01108.1	5153	5010	661	17.8491	4.89618
Site B4	City B	2023-11-13	V01108.1	5153	4986	872	23.5557	8.83309
Site C2	City C	2023-11-14	V01108.1	5153	5039	1939	52.6504	15.9634
Site A1	City A	2023-11-15	V01108.1	5153	4890	594	15.8127	6.04457
Site A2	City A	2023-11-15	V01108.1	5153	3982	223	6.18789	1.82067
Site A3	City A	2023-11-15	V01108.1	5153	5093	7515	203.595	58.3632
Site A4	City A	2023-11-15	V01108.1	5153	5020	1006	27.3786	10.7305
Site A5	City A	2023-11-15	V01108.1	5153	4749	748	19.9726	6.23119
Site A6	City A	2023-11-15	V01108.1	5153	2882	103	2.91825	1.07876
Site C1	City C	2023-11-15	V01108.1	5153	4702	298	8.0002	2.37479
Site E1	City E	2023-11-20	V01108.1	5153	5075	3787	104.478	23.8886
Site F1	City F	2023-11-20	V01108.1	5153	4734	436	11.4036	4.42621
Site F1	City F	2023-11-20	V01108.1	5153	5039	2299	63.0114	12.7453
Site G1	City G	2023-11-20	V01108.1	5153	4474	500	13.7717	4.88798
Site H1	City H	2023-11-20	V01108.1	5153	5040	4592	126.66	26.7338
Site I1	City I	2023-11-20	V01108.1	5153	5077	3605	100.347	27.1834
Site I2	City I	2023-11-20	V01108.1	5153	4694	747	20.6188	3.52321
Site A2	City A	2023-11-23	V01108.1	5153	4731	867	23.951	5.55554
Site A3	City A	2023-11-23	V01108.1	5153	3466	376	10.5489	1.63905
Site A4	City A	2023-11-23	V01108.1	5153	5036	8264	225.201	48.1443
Site A5	City A	2023-11-23	V01108.1	5153	5077	2364	65.7807	16.3364
Site A6	City A	2023-11-23	V01108.1	5153	4694	1192	32.349	7.15341
Site D1	City D	2023-11-26	V01108.1	5153	5031	1468	40.5581	10.2421
Site D2	City D	2023-11-26	V01108.1	5153	5039	2519	68.6364	17.2376
Site D3	City D	2023-11-26	V01108.1	5153	5053	2026	55.6268	10.5566
Site B1	City B	2023-11-27	V01108.1	5153	5005	1537	42.4447	8.10633
Site B2	City B	2023-11-27	V01108.1	5153	5039	3577	99.2407	33.3362
Site B3	City B	2023-11-27	V01108.1	5153	5039	5444	149.138	34.9406
Site E1	City E	2023-11-27	V01108.1	5153	5040	1457	39.6056	6.72622
Site F1	City F	2023-11-27	V01108.1	5153	5035	2318	63.2241	20.147
Site H1	City H	2023-11-27	V01108.1	5153	4988	1375	37.4853	6.66921
Site I1	City I	2023-11-27	V01108.1	5153	5047	1840	51.8503	11.1293
Site I2	City I	2023-11-27	V01108.1	5153	3691	313	8.51509	1.64302
Site B4	City B	2023-11-27	V01108.1	5153	5082	6400	176.379	47.4217
Site C2	City C	2023-11-28	V01108.1	5153	4977	1975	53.9452	8.65504
Site G1	City G	2023-11-28	V01108.1	5153	4983	963	26.6698	5.69478
Site A1	City A	2023-11-29	V01108.1	5153	4697	889	24.3694	6.01327
Site A2	City A	2023-11-29	V01108.1	5153	4881	1015	28.8185	6.35352
Site A3	City A	2023-11-29	V01108.1	5153	5015	1969	54.8547	13.4329
Site A4	City A	2023-11-29	V01108.1	5153	5039	5305	144.938	33.8954
Site A5	City A	2023-11-29	V01108.1	5153	4995	1203	33.0604	10.3329
Site A6	City A	2023-11-29	V01108.1	5153	5041	14850	411.243	59.0834
Site D1	City D	2023-12-03	V01108.1	5153	5092	2625	72.1879	13.1818
Site D2	City D	2023-12-03	V01108.1	5153	3242	212	5.95023	1.24879
Site D3	City D	2023-12-03	V01108.1	5153	5020	1300	35.8135	6.01436
Site B1	City B	2023-12-04	V01108.1	5153	5128	20897	574.941	168.576
Site B2	City B	2023-12-04	V01108.1	5153	5063	2290	63.38	12.9712
Site B3	City B	2023-12-04	V01108.1	5153	5039	1626	44.4991	10.4459
Site E1	City E	2023-12-04	V01108.1	5153	4737	682	18.968	4.38617
Site F1	City F	2023-12-04	V01108.1	5153	1890	86	2.35099	0.550011
Site H1	City H	2023-12-04	V01108.1	5153	4999	1030	27.8849	4.70409
Site I1	City I	2023-12-04	V01108.1	5153	5031	1813	49.689	9.06038
Site I2	City I	2023-12-04	V01108.1	5153	4373	464	12.7078	2.21349
Site B4	City B	2023-12-04	V01108.1	5153	4914	1034	28.5051	5.56768
Site A1	City A	2023-12-05	V01108.1	5153	4134	329	8.92105	1.66872
Site A2	City A	2023-12-05	V01108.1	5153	4194	395	10.9222	1.78928
Site A3	City A	2023-12-05	V01108.1	5153	5083	3446	95.7929	19.5004
Site A4	City A	2023-12-05	V01108.1	5153	4887	784	21.6484	4.14602
Site A5	City A	2023-12-05	V01108.1	5153	4863	676	18.9061	4.88425
Site A6	City A	2023-12-05	V01108.1	5153	5008	729	20.0826	2.70124
Site C2	City C	2023-12-05	V01108.1	5153	5036	1595	44.0286	7.37774
Site G1	City G	2023-12-05	V01108.1	5153	4952	1010	27.8681	4.82049
Site D3	City D	2024-01-03	V01108.1	5153	4215	474	13.4975	2.15064
Site D1	City D	2024-01-07	V01108.1	5153	5082	1724	48.268	9.6698
Site D2	City D	2024-01-07	V01108.1	5153	5081	2064	58.0392	14.7557
Site D3	City D	2024-01-07	V01108.1	5153	4315	514	15.2724	3.53764
Site B1	City B	2024-01-08	V01108.1	5153	3864	448	12.5781	3.07907
Site B2	City B	2024-01-08	V01108.1	5153	5078	2978	84.0558	22.7922
Site B3	City B	2024-01-08	V01108.1	5153	4669	780	21.9456	5.67836
Site F1	City F	2024-01-08	V01108.1	5153	1614	136	3.90686	0.966063
Site G1	City G	2024-01-08	V01108.1	5153	4061	479	13.5643	4.09814
Site B4	City B	2024-01-08	V01108.1	5153	4987	1794	49.9472	10.0728
Site A1	City A	2024-01-09	V01108.1	5153	4722	737	20.4665	4.48735
Site A2	City A	2024-01-09	V01108.1	5153	1594	62	1.70837	0.269268
Site A3	City A	2024-01-09	V01108.1	5153	230	5	0.162303	0.0358224
Site A4	City A	2024-01-09	V01108.1	5153	4917	1128	31.698	8.19249
Site A5	City A	2024-01-09	V01108.1	5153	5025	1544	43.5864	8.68509
Site A6	City A	2024-01-09	V01108.1	5153	2825	324	9.02599	1.59942
Site C2	City C	2024-01-09	V01108.1	5153	5039	3246	90.8611	18.1456
Site E1	City E	2024-01-09	V01108.1	5153	4085	389	10.9588	2.07958
Site H1	City H	2024-01-09	V01108.1	5153	3670	437	11.9176	2.6013
Site I1	City I	2024-01-09	V01108.1	5153	3383	236	6.4995	1.4409
Site I2	City I	2024-01-09	V01108.1	5153	1516	66	1.98581	0.286114
Site C1	City C	2024-01-10	V01108.1	5153	899	39	1.04377	0.24467
Site D1	City D	2024-01-14	V01108.1	5153	4682	1071	30.5379	6.26075
Site D2	City D	2024-01-14	V01108.1	5153	4511	816	22.9163	5.80416
Site D3	City D	2024-01-14	V01108.1	5153	4997	1459	40.6902	9.0541
Site F1	City F	2024-01-15	V01108.1	5153	2244	178	4.91945	1.16295
Site C2	City C	2024-01-16	V01108.1	5153	4951	1183	32.8923	7.09281
Site G1	City G	2024-01-16	V01108.1	5153	3654	559	15.6302	3.67553
Site B1	City B	2024-01-17	V01108.1	5153	5101	1558	42.8751	8.9143
Site B2	City B	2024-01-17	V01108.1	5153	5065	3603	101.951	24.5193
Site B3	City B	2024-01-17	V01108.1	5153	4942	1827	51.0242	14.0747
Site C1	City C	2024-01-17	V01108.1	5153	3125	170	4.76894	0.926628
Site B4	City B	2024-01-17	V01108.1	5153	5024	1938	53.7499	14.1044
Site D1	City D	2024-01-21	V01108.1	5153	4646	553	15.8113	4.44243
Site D2	City D	2024-01-21	V01108.1	5153	5022	1043	28.4575	8.1981
Site D3	City D	2024-01-21	V01108.1	5153	4689	665	19.0322	4.27739
Site B1	City B	2024-01-22	V01108.1	5153	5095	2908	80.3422	17.3324
Site B2	City B	2024-01-22	V01108.1	5153	5039	2640	74.8851	15.2871
Site B3	City B	2024-01-22	V01108.1	5153	5039	2574	71.1869	21.3367
Site F1	City F	2024-01-22	V01108.1	5153	2987	302	8.28783	2.29031
Site B4	City B	2024-01-22	V01108.1	5153	5026	1556	44.0102	10.5795
Site C2	City C	2024-01-23	V01108.1	5153	4980	1589	44.614	10.1421
Site E1	City E	2024-01-23	V01108.1	5153	4363	371	10.3964	3.4107
Site G1	City G	2024-01-23	V01108.1	5153	4435	580	15.7456	4.30102
Site H1	City H	2024-01-23	V01108.1	5153	4924	1041	28.9846	7.42702
Site I1	City I	2024-01-23	V01108.1	5153	5058	1273	35.5879	7.57006
Site I2	City I	2024-01-23	V01108.1	5153	5062	2479	68.8331	16.1191
Site A1	City A	2024-01-24	V01108.1	5153	2494	151	4.23986	0.768968
Site A2	City A	2024-01-24	V01108.1	5153	2444	122	3.60764	0.660293
Site A3	City A	2024-01-24	V01108.1	5153	4530	390	10.9584	2.53047
Site A4	City A	2024-01-24	V01108.1	5153	4656	499	14.1109	3.16008
Site A5	City A	2024-01-24	V01108.1	5153	4040	590	16.5952	2.7666
Site A6	City A	2024-01-24	V01108.1	5153	1440	83	2.45653	0.460736
Site C1	City C	2024-01-24	V01108.1	5153	385	21	0.549071	0.11493
Site D1	City D	2024-01-28	V01108.1	5153	4459	417	11.2952	2.88565
Site D2	City D	2024-01-28	V01108.1	5153	4445	453	12.5485	3.2395
Site D3	City D	2024-01-28	V01108.1	5153	4426	414	11.3708	2.86679
Site B1	City B	2024-01-29	V01108.1	5153	4773	525	14.317	4.11223
Site B2	City B	2024-01-29	V01108.1	5153	5039	1244	34.0664	12.3824
Site B3	City B	2024-01-29	V01108.1	5153	4983	485	13.4351	5.16197
Site E1	City E	2024-01-29	V01108.1	5153	3630	211	5.73336	1.2119
Site F1	City F	2024-01-29	V01108.1	5153	4974	617	16.5339	6.47513
Site G1	City G	2024-01-29	V01108.1	5153	4788	438	11.9372	3.61657
Site H1	City H	2024-01-29	V01108.1	5153	4773	518	13.6934	4.60118
Site I1	City I	2024-01-29	V01108.1	5153	4999	444	11.7677	3.73744
Site I2	City I	2024-01-29	V01108.1	5153	4808	311	8.53068	1.71193
Site B4	City B	2024-01-29	V01108.1	5153	5031	1769	48.5725	14.086
Site A1	City A	2024-01-30	V01108.1	5153	5004	607	16.3366	3.75952
Site A2	City A	2024-01-30	V01108.1	5153	3634	125	3.60564	0.810847
Site A3	City A	2024-01-30	V01108.1	5153	4761	508	13.8263	4.33614
Site A4	City A	2024-01-30	V01108.1	5153	4764	479	13.4471	4.92787
Site A5	City A	2024-01-30	V01108.1	5153	5006	732	19.9934	6.69261
Site A6	City A	2024-01-30	V01108.1	5153	4577	347	9.47132	2.4957
Site C2	City C	2024-01-30	V01108.1	5153	4770	567	15.5425	4.45086
Site C1	City C	2024-01-31	V01108.1	5153	293	10	0.274235	0.0810977
Site D1	City D	2024-02-04	V01108.1	5153	4227	259	7.05956	2.73123
Site D2	City D	2024-02-04	V01108.1	5153	4782	256	6.8323	2.6455
Site D3	City D	2024-02-04	V01108.1	5153	4898	654	18.0488	5.07819
Site B1	City B	2024-02-05	V01108.1	5153	4245	462	12.9454	3.54848
Site B2	City B	2024-02-05	V01108.1	5153	5049	1254	35.1797	12.5549
Site B3	City B	2024-02-05	V01108.1	5153	5015	1316	35.9742	11.9959
Site E1	City E	2024-02-05	V01108.1	5153	3682	124	3.44273	1.22959
Site F1	City F	2024-02-05	V01108.1	5153	3834	113	3.19248	1.14734
Site G1	City G	2024-02-05	V01108.1	5153	4314	314	8.32461	2.70853
Site H1	City H	2024-02-05	V01108.1	5153	4090	299	8.23886	2.3213
Site I1	City I	2024-02-05	V01108.1	5153	4612	388	10.8411	2.0568
Site I2	City I	2024-02-05	V01108.1	5153	4246	293	7.74016	1.83545
Site B4	City B	2024-02-05	V01108.1	5153	5062	1220	33.0344	10.6024
Site C2	City C	2024-02-06	V01108.1	5153	4698	298	7.94403	2.67592
Site C1	City C	2024-02-07	V01108.1	5153	983	22	0.595443	0.189396
Site A1	City A	2024-02-09	V01108.1	5153	5039	892	23.8147	6.65285
Site A2	City A	2024-02-09	V01108.1	5153	4545	403	11.0236	2.08556
Site A3	City A	2024-02-09	V01108.1	5153	4214	247	6.84949	2.06869
Site A4	City A	2024-02-09	V01108.1	5153	5034	647	17.4915	6.84401
Site A5	City A	2024-02-09	V01108.1	5153	4774	556	15.4353	4.91958
Site A6	City A	2024-02-09	V01108.1	5153	5033	573	15.5017	4.68277
Site D1	City D	2024-02-11	V01108.1	5153	4663	359	9.36298	3.44096
Site D2	City D	2024-02-11	V01108.1	5153	2970	122	3.37697	1.00657
Site D3	City D	2024-02-11	V01108.1	5153	3827	198	5.41215	1.88236
Site B1	City B	2024-02-12	V01108.1	5153	4964	646	17.4271	5.57957
Site B2	City B	2024-02-12	V01108.1	5153	4977	793	21.375	6.26125
Site B3	City B	2024-02-12	V01108.1	5153	5039	1506	41.0234	14.1642
Site E1	City E	2024-02-12	V01108.1	5153	4850	517	14.1923	3.71408
Site F1	City F	2024-02-12	V01108.1	5153	3057	142	3.70018	1.29409
Site H1	City H	2024-02-12	V01108.1	5153	4571	284	7.8273	2.25783
Site I1	City I	2024-02-12	V01108.1	5153	1348	32	0.915651	0.237106
Site I2	City I	2024-02-12	V01108.1	5153	4724	414	11.4355	3.25588
Site B4	City B	2024-02-12	V01108.1	5153	5039	1419	38.9698	12.3567
Site C2	City C	2024-02-13	V01108.1	5153	4981	596	16.5193	5.01932
Site G1	City G	2024-02-13	V01108.1	5153	5074	903	24.5311	8.59911
Site A1	City A	2024-02-14	V01108.1	5153	4419	283	7.85968	1.90432
Site A2	City A	2024-02-14	V01108.1	5153	5002	1100	30.5191	6.61345
Site A3	City A	2024-02-14	V01108.1	5153	1329	39	1.07276	0.354602
Site A4	City A	2024-02-14	V01108.1	5153	3603	172	4.61483	1.46623
Site A5	City A	2024-02-14	V01108.1	5153	4961	512	13.8077	4.50465
Site A6	City A	2024-02-14	V01108.1	5153	4953	379	10.4711	3.72103
Site C1	City C	2024-02-14	V01108.1	5153	5039	1747	46.7915	12.6203
Site B1	City B	2024-02-19	V01108.1	5153	4972	551	15.2834	4.13324
Site B2	City B	2024-02-19	V01108.1	5153	5033	959	26.4457	7.49793
Site B3	City B	2024-02-19	V01108.1	5153	4983	658	18.2191	6.90583
Site D1	City D	2024-02-19	V01108.1	5153	4585	469	13.4317	4.97855
Site D2	City D	2024-02-19	V01108.1	5153	4549	204	5.85269	1.38024
Site D3	City D	2024-02-19	V01108.1	5153	4377	393	11.1457	2.44026
Site B4	City B	2024-02-19	V01108.1	5153	5064	2053	57.2594	17.6438
Site C2	City C	2024-02-20	V01108.1	5153	5040	1608	43.7775	10.9302
Site F1	City F	2024-02-20	V01108.1	5153	3858	94	2.61563	0.88728
Site G1	City G	2024-02-20	V01108.1	5153	4920	502	14.1469	3.70711
Site C1	City C	2024-02-21	V01108.1	5153	529	21	0.497501	0.0875347
Site E1	City E	2024-02-21	V01108.1	5153	5031	713	20.011	4.45392
Site H1	City H	2024-02-21	V01108.1	5153	5039	1478	40.7324	9.0061
Site I1	City I	2024-02-21	V01108.1	5153	5036	591	16.1789	3.63209
Site I2	City I	2024-02-21	V01108.1	5153	4924	388	10.634	2.7284
Site A1	City A	2024-02-22	V01108.1	5153	4969	911	24.9836	7.23711
Site A2	City A	2024-02-22	V01108.1	5153	4840	345	9.69438	1.98148
Site A4	City A	2024-02-22	V01108.1	5153	4942	611	16.9952	3.53389
Site A5	City A	2024-02-22	V01108.1	5153	5039	1190	32.7006	8.82703
Site A6	City A	2024-02-22	V01108.1	5153	5024	922	24.9662	7.35029
Site D1	City D	2024-02-24	V01108.1	5153	5040	1385	38.7827	9.26533
Site D2	City D	2024-02-24	V01108.1	5153	4968	1033	29.1127	9.63819
Site D3	City D	2024-02-24	V01108.1	5153	5016	872	24.7527	5.36197
Site B1	City B	2024-02-26	V01108.1	5153	5035	1278	35.2846	11.7023
Site B2	City B	2024-02-26	V01108.1	5153	5039	1185	32.9442	9.55253
Site B3	City B	2024-02-26	V01108.1	5153	5040	2210	60.8749	16.1819
Site E1	City E	2024-02-26	V01108.1	5153	5040	1388	38.5255	8.56718
Site G1	City G	2024-02-26	V01108.1	5153	3787	288	7.85269	2.48533
Site H1	City H	2024-02-26	V01108.1	5153	4974	1312	36.748	6.80505
Site I1	City I	2024-02-26	V01108.1	5153	5034	1153	32.4971	9.69056
Site I2	City I	2024-02-26	V01108.1	5153	3675	169	4.78393	1.22938
Site B4	City B	2024-02-26	V01108.1	5153	5039	2705	75.2742	23.56
Site A1	City A	2024-02-27	V01108.1	5153	5125	2534	71.9258	16.9913
Site A2	City A	2024-02-27	V01108.1	5153	5039	1943	54.9005	14.8315
Site A3	City A	2024-02-27	V01108.1	5153	5037	1562	43.6604	10.7537
Site A4	City A	2024-02-27	V01108.1	5153	5040	1839	51.6824	14.5938
Site A5	City A	2024-02-27	V01108.1	5153	4898	1272	35.4479	10.1969
Site A6	City A	2024-02-27	V01108.1	5153	5024	1469	40.922	15.0732
Site C2	City C	2024-02-27	V01108.1	5153	5039	2331	64.9276	13.2382
Site F1	City F	2024-02-27	V01108.1	5153	4659	582	16.1547	5.52783
Site C1	City C	2024-02-28	V01108.1	5153	508	12	0.328403	0.0830256
Site D1	City D	2024-03-03	V01108.1	5153	4998	980	26.948	7.79718
Site D2	City D	2024-03-03	V01108.1	5153	5039	3380	94.2293	23.6599
Site D3	City D	2024-03-03	V01108.1	5153	5040	1287	35.4084	7.02242
Site B1	City B	2024-03-04	V01108.1	5153	5064	3139	88.2253	20.1208
Site B2	City B	2024-03-04	V01108.1	5153	5020	1454	40.7478	9.64988
Site B3	City B	2024-03-04	V01108.1	5153	5039	2163	60.0861	17.2926
Site E1	City E	2024-03-04	V01108.1	5153	5020	2243	61.8869	17.9985
Site F1	City F	2024-03-04	V01108.1	5153	5039	1839	51.2329	14.4142
Site G1	City G	2024-03-04	V01108.1	5153	4849	607	17.0792	5.4804
Site H1	City H	2024-03-04	V01108.1	5153	5066	4794	132.881	50.8812
Site I1	City I	2024-03-04	V01108.1	5153	5040	1261	35.0909	8.23827
Site I2	City I	2024-03-04	V01108.1	5153	1721	56	1.53788	0.369002
Site B4	City B	2024-03-04	V01108.1	5153	5098	4544	126.524	28.4672
Site A1	City A	2024-03-05	V01108.1	5153	5040	5834	163.864	71.2704
Site A2	City A	2024-03-05	V01108.1	5153	3979	254	7.20588	1.3833
Site A3	City A	2024-03-05	V01108.1	5153	4942	644	17.7254	5.87287
Site A4	City A	2024-03-05	V01108.1	5153	5074	3340	93.7541	23.6872
Site A5	City A	2024-03-05	V01108.1	5153	4937	816	22.7266	5.31526
Site A6	City A	2024-03-05	V01108.1	5153	3471	253	6.87228	1.48505
Site C2	City C	2024-03-05	V01108.1	5153	5030	1126	31.381	7.24133
Site D1	City D	2024-03-10	V01108.1	5153	5081	2051	56.0044	14.3846
Site D2	City D	2024-03-10	V01108.1	5153	5017	2752	77.1641	22.7878
Site D3	City D	2024-03-10	V01108.1	5153	4811	785	21.998	5.09312
Site B1	City B	2024-03-11	V01108.1	5153	5040	2368	66.0402	17.0505
Site B2	City B	2024-03-11	V01108.1	5153	5115	2436	67.5525	16.391
Site B3	City B	2024-03-11	V01108.1	5153	5001	2135	58.8303	17.193
Site E1	City E	2024-03-11	V01108.1	5153	4745	968	26.1725	6.67819
Site F1	City F	2024-03-11	V01108.1	5153	2290	143	4.06776	1.06915
Site G1	City G	2024-03-11	V01108.1	5153	4084	360	10.048	3.43207
Site H1	City H	2024-03-11	V01108.1	5153	4994	803	22.708	4.28424
Site I1	City I	2024-03-11	V01108.1	5153	5078	6684	183.962	49.5114
Site I2	City I	2024-03-11	V01108.1	5153	5037	1349	37.0086	8.09987
Site B4	City B	2024-03-11	V01108.1	5153	5061	2581	70.6804	18.3805
Site C2	City C	2024-03-12	V01108.1	5153	5006	2145	59.045	13.8995
Site A1	City A	2024-03-13	V01108.1	5153	4390	613	16.8067	4.23094
Site A2	City A	2024-03-13	V01108.1	5153	1464	98	2.69059	0.70879
Site A3	City A	2024-03-13	V01108.1	5153	3520	368	10.2612	2.71209
Site A4	City A	2024-03-13	V01108.1	5153	5039	2574	70.3368	21.2729
Site A5	City A	2024-03-13	V01108.1	5153	4943	1475	40.3094	10.9155
Site A6	City A	2024-03-13	V01108.1	5153	5099	2848	78.0568	15.4369
Site C1	City C	2024-03-13	V01108.1	5153	3550	217	5.85269	1.4301
Site D1	City D	2024-03-17	V01108.1	5153	5039	2360	64.9866	15.7271
Site D2	City D	2024-03-17	V01108.1	5153	4906	1609	44.934	11.2634
Site D3	City D	2024-03-17	V01108.1	5153	4987	2037	56.5675	13.7931
Site B1	City B	2024-03-18	V01108.1	5153	4952	1335	37.2974	11.019
Site B2	City B	2024-03-18	V01108.1	5153	5039	3480	96.2602	35.4089
Site B3	City B	2024-03-18	V01108.1	5153	4999	1660	46.4859	12.2293
Site E1	City E	2024-03-18	V01108.1	5153	4724	727	20.2457	5.28394
Site F1	City F	2024-03-18	V01108.1	5153	4154	346	9.54507	2.4809
Site G1	City G	2024-03-18	V01108.1	5153	3626	293	8.1669	2.60491
Site H1	City H	2024-03-18	V01108.1	5153	4984	1869	51.1305	13.3809
Site I1	City I	2024-03-18	V01108.1	5153	5103	3705	102.041	23.2813
Site I2	City I	2024-03-18	V01108.1	5153	4289	420	11.5902	2.57298
Site B4	City B	2024-03-18	V01108.1	5153	5040	4364	119.553	36.4949
Site A1	City A	2024-03-19	V01108.1	5153	4594	669	18.2888	4.94481
Site A2	City A	2024-03-19	V01108.1	5153	1723	139	3.93724	0.985331
Site A3	City A	2024-03-19	V01108.1	5153	4942	1182	32.3702	7.05415
Site A4	City A	2024-03-19	V01108.1	5153	4253	484	13.6986	3.86558
Site A5	City A	2024-03-19	V01108.1	5153	5029	3090	84.7398	23.9411
Site A6	City A	2024-03-19	V01108.1	5153	4667	626	17.5357	3.52319
Site C2	City C	2024-03-19	V01108.1	5153	5062	1141	31.0378	7.40537
Site C1	City C	2024-03-20	V01108.1	5153	430	26	0.749151	0.135555
Site D1	City D	2024-03-24	V01108.1	5153	5007	876	23.6758	8.9218
Site D2	City D	2024-03-24	V01108.1	5153	5008	717	19.59	6.98126
Site D3	City D	2024-03-24	V01108.1	5153	4519	323	9.21047	2.9434
Site B1	City B	2024-03-25	V01108.1	5153	5107	8797	242.362	219.32
Site B2	City B	2024-03-25	V01108.1	5153	5039	2251	61.1611	20.5789
Site B3	City B	2024-03-25	V01108.1	5153	5039	5409	148.106	32.7622
Site E1	City E	2024-03-25	V01108.1	5153	4562	374	10.005	2.86666
Site F1	City F	2024-03-25	V01108.1	5153	2056	65	1.70458	0.41352
Site G1	City G	2024-03-25	V01108.1	5153	4388	282	7.8339	2.67143
Site H1	City H	2024-03-25	V01108.1	5153	5033	3790	104.186	28.9108
Site I1	City I	2024-03-25	V01108.1	5153	3754	204	5.4981	1.34536
Site I2	City I	2024-03-25	V01108.1	5153	4886	511	14.1139	3.50452
Site B4	City B	2024-03-25	V01108.1	5153	5023	1428	39.5391	9.38717
Site A1	City A	2024-03-26	V01108.1	5153	4933	970	26.4647	5.19135
Site A2	City A	2024-03-26	V01108.1	5153	921	48	1.39636	0.246759
Site A3	City A	2024-03-26	V01108.1	5153	5034	933	25.5327	9.51153
Site A4	City A	2024-03-26	V01108.1	5153	4992	693	18.7348	5.92576
Site A5	City A	2024-03-26	V01108.1	5153	5039	1382	37.737	9.36353
Site A6	City A	2024-03-26	V01108.1	5153	3928	228	6.46472	1.50489
Site C2	City C	2024-03-26	V01108.1	5153	4992	1061	29.7456	9.95634
Site C1	City C	2024-03-27	V01108.1	5153	1973	118	3.30881	0.8587
Site D3	City D	2024-04-01	V01108.1	5153	4909	515	14.5433	3.46997
Site E1	City E	2024-04-01	V01108.1	5153	4291	232	6.63922	1.46169
Site F1	City F	2024-04-01	V01108.1	5153	5036	522	14.1503	3.72969
Site G1	City G	2024-04-01	V01108.1	5153	4910	412	11.4331	3.65396
Site H1	City H	2024-04-01	V01108.1	5153	2665	57	1.68879	0.31622
Site I1	City I	2024-04-01	V01108.1	5153	5036	546	15.0682	3.79244
Site A1	City A	2024-04-02	V01108.1	5153	1410	31	0.872876	0.221207
Site A2	City A	2024-04-02	V01108.1	5153	3861	180	4.88947	0.993927
Site A3	City A	2024-04-02	V01108.1	5153	2844	150	4.13872	0.90829
Site A4	City A	2024-04-02	V01108.1	5153	4991	487	13.4201	3.55208
Site A5	City A	2024-04-02	V01108.1	5153	4895	297	8.22986	2.05002
Site A6	City A	2024-04-02	V01108.1	5153	5039	1853	51.2259	13.5331
Site C2	City C	2024-04-02	V01108.1	5153	4047	146	4.04957	1.11993
Site B1	City B	2024-04-03	V01108.1	5153	4992	655	18.4273	6.24609
Site B2	City B	2024-04-03	V01108.1	5153	5039	1366	37.6096	10.1216
Site B3	City B	2024-04-03	V01108.1	5153	5080	535	15.1899	4.55273
Site C1	City C	2024-04-03	V01108.1	5153	2548	76	2.13892	0.433323
Site B4	City B	2024-04-03	V01108.1	5153	4933	451	12.3712	3.58063
Site D1	City D	2024-04-07	V01108.1	5153	5020	675	18.6316	4.91504
Site D2	City D	2024-04-07	V01108.1	5153	5029	753	21.0008	5.43655
Site B1	City B	2024-04-08	V01108.1	5153	4149	199	5.45233	1.37928
Site B2	City B	2024-04-08	V01108.1	5153	5005	997	27.9988	11.1661
Site B3	City B	2024-04-08	V01108.1	5153	4889	421	11.6916	3.00288
Site D3	City D	2024-04-08	V01108.1	5153	4562	319	8.98281	2.01924
Site E1	City E	2024-04-08	V01108.1	5153	2198	82	2.40895	0.575798
Site F1	City F	2024-04-08	V01108.1	5153	4032	157	4.3406	1.1972
Site G1	City G	2024-04-08	V01108.1	5153	4800	464	13.0382	3.76262
Site H1	City H	2024-04-08	V01108.1	5153	5018	671	18.3876	4.57529
Site I1	City I	2024-04-08	V01108.1	5153	3319	201	5.58785	1.47028
Site I2	City I	2024-04-08	V01108.1	5153	4974	536	14.8653	3.68217
Site M1	City M	2024-04-08	V01108.1	5153	4333	207	5.75275	1.74623
Site M2	City M	2024-04-08	V01108.1	5153	5040	866	24.1467	5.53424
Site B4	City B	2024-04-08	V01108.1	5153	4933	489	13.4905	3.62185
Site A1	City A	2024-04-09	V01108.1	5153	3867	159	4.54767	0.983559
Site A2	City A	2024-04-09	V01108.1	5153	5039	1113	30.9482	8.40713
Site A3	City A	2024-04-09	V01108.1	5153	5024	704	19.8861	4.73048
Site A4	City A	2024-04-09	V01108.1	5153	4940	471	12.9912	3.26006
Site A5	City A	2024-04-09	V01108.1	5153	4409	267	7.37477	2.36026
Site A6	City A	2024-04-09	V01108.1	5153	3305	104	2.90386	0.715534
Site C2	City C	2024-04-09	V01108.1	5153	4606	503	14.1733	2.83631
Site C1	City C	2024-04-10	V01108.1	5153	866	27	0.688387	0.165339
Site D1	City D	2024-04-14	V01108.1	5153	4780	259	7.24725	2.37438
Site D2	City D	2024-04-14	V01108.1	5153	4884	660	18.669	4.30249
Site B1	City B	2024-04-15	V01108.1	5153	5126	5370	151.281	53.6897
Site B2	City B	2024-04-15	V01108.1	5153	5028	1691	47.8929	12.1685
Site B3	City B	2024-04-15	V01108.1	5153	4763	546	15.2698	4.59605
Site D3	City D	2024-04-15	V01108.1	5153	4714	470	13.2676	2.47576
Site E1	City E	2024-04-15	V01108.1	5153	5005	2119	58.4339	15.723
Site F1	City F	2024-04-15	V01108.1	5153	2884	143	4.14711	1.02844
Site G1	City G	2024-04-15	V01108.1	5153	4366	263	7.45533	2.1462
Site H1	City H	2024-04-15	V01108.1	5153	5039	1683	46.1161	10.8516
Site I1	City I	2024-04-15	V01108.1	5153	4940	527	14.9053	3.21204
Site I2	City I	2024-04-15	V01108.1	5153	4803	322	8.85609	2.67801
Site M1	City M	2024-04-15	V01108.1	5153	4230	191	5.19448	1.23168
Site M2	City M	2024-04-15	V01108.1	5153	4327	232	6.57845	1.9888
Site B4	City B	2024-04-15	V01108.1	5153	5039	1403	39.2095	9.80427
Site A1	City A	2024-04-16	V01108.1	5153	4796	746	21.6446	4.3644
Site A2	City A	2024-04-16	V01108.1	5153	2778	142	4.02439	0.795659
Site A3	City A	2024-04-16	V01108.1	5153	5031	1187	32.9119	8.97857
Site A4	City A	2024-04-16	V01108.1	5153	5039	2778	77.1613	22.4022
Site A5	City A	2024-04-16	V01108.1	5153	5068	1560	43.8725	11.8817
Site A6	City A	2024-04-16	V01108.1	5153	4865	549	15.5083	3.55943
Site C2	City C	2024-04-16	V01108.1	5153	4540	277	7.673	1.89146
Site C1	City C	2024-04-17	V01108.1	5153	3851	179	4.98841	0.898414
Site D1	City D	2024-04-21	V01108.1	5153	5036	3840	100.439	11.6106
Site D2	City D	2024-04-21	V01108.1	5153	5039	2665	68.9542	10.9894
Site B1	City B	2024-04-22	V01108.1	5153	5133	19433	537.995	84.2099
Site B2	City B	2024-04-22	V01108.1	5153	5066	6143	168.128	19.5082
Site B3	City B	2024-04-22	V01108.1	5153	5091	7638	206.834	22.3847
Site D3	City D	2024-04-22	V01108.1	5153	5039	1797	46.974	4.46314
Site E1	City E	2024-04-22	V01108.1	5153	5073	3830	104.529	11.7096
Site F1	City F	2024-04-22	V01108.1	5153	4160	1125	30.7729	2.56383
Site G1	City G	2024-04-22	V01108.1	5153	5040	2771	74.9716	6.42798
Site H1	City H	2024-04-22	V01108.1	5153	5040	3131	84.9898	9.88947
Site I1	City I	2024-04-22	V01108.1	5153	5026	6938	189.304	17.3009
Site M1	City M	2024-04-22	V01108.1	5153	5095	3186	86.3632	8.0275
Site M2	City M	2024-04-22	V01108.1	5153	5040	3102	84.2039	11.4705
Site B4	City B	2024-04-22	V01108.1	5153	5040	9103	247.328	31.3549
Site C2	City C	2024-04-23	V01108.1	5153	5072	5722	158.033	14.8297
Site C1	City C	2024-04-24	V01108.1	5153	260	20	0.552269	0.0351195
Site A1	City A	2024-04-25	V01108.1	5153	5039	4605	126.279	12.3054
Site A2	City A	2024-04-25	V01108.1	5153	4159	986	26.8995	2.09977
Site A3	City A	2024-04-25	V01108.1	5153	5039	5048	138.559	14.5875
Site A4	City A	2024-04-25	V01108.1	5153	5028	4924	134.784	14.0339
Site A5	City A	2024-04-25	V01108.1	5153	4845	1736	47.5757	4.76514
Site D1	City D	2024-04-28	V01108.1	5153	4847	1386	36.4635	5.97048
Site D2	City D	2024-04-28	V01108.1	5153	4981	2657	69.3594	7.76166
Site B1	City B	2024-04-29	V01108.1	5153	4815	2415	63.6424	6.99818
Site B2	City B	2024-04-29	V01108.1	5153	5039	7285	192.881	23.7096
Site B3	City B	2024-04-29	V01108.1	5153	5028	5318	139.53	18.3194
Site D3	City D	2024-04-29	V01108.1	5153	5040	3551	92.6486	9.89532
Site E1	City E	2024-04-29	V01108.1	5153	5096	5982	156.26	27.9081
Site F1	City F	2024-04-29	V01108.1	5153	2368	765	20.3956	1.63298
Site G1	City G	2024-04-29	V01108.1	5153	4875	2616	68.2161	8.19509
Site H1	City H	2024-04-29	V01108.1	5153	5080	4101	107.161	11.7792
Site I1	City I	2024-04-29	V01108.1	5153	5039	5131	136.42	11.2505
Site I2	City I	2024-04-29	V01108.1	5153	5040	4809	126.023	15.3321
Site M1	City M	2024-04-29	V01108.1	5153	4506	875	22.7679	2.39076
Site M2	City M	2024-04-29	V01108.1	5153	5084	3054	79.7519	12.3506
Site B4	City B	2024-04-29	V01108.1	5153	5095	6462	169.424	25.9495
Site A1	City A	2024-04-30	V01108.1	5153	5026	11617	313.46	32.2954
Site A2	City A	2024-04-30	V01108.1	5153	5039	10584	282.119	20.7324
Site A3	City A	2024-04-30	V01108.1	5153	5129	12148	324.315	37.7717
Site A4	City A	2024-04-30	V01108.1	5153	5037	9240	243.691	36.4376
Site A5	City A	2024-04-30	V01108.1	5153	5078	2383	62.4605	7.91979
Site C2	City C	2024-04-30	V01108.1	5153	4924	1606	42.1945	5.30394
Site C1	City C	2024-05-01	V01108.1	5153	1688	165	4.36718	0.448755
Site D1	City D	2024-05-05	V01108.1	5153	5020	1483	39.7104	4.58657
Site D2	City D	2024-05-05	V01108.1	5153	5090	1147	31.5962	3.98616
Site D3	City D	2024-05-05	V01108.1	5153	4950	1322	35.701	3.00794
Site B1	City B	2024-05-06	V01108.1	5153	4927	1903	51.747	4.78098
Site B2	City B	2024-05-06	V01108.1	5153	5070	9248	256.082	31.2289
Site B3	City B	2024-05-06	V01108.1	5153	5099	4361	117.318	9.68146
Site E1	City E	2024-05-06	V01108.1	5153	5072	5961	162.806	13.2942
Site F1	City F	2024-05-06	V01108.1	5153	1984	217	5.78833	0.390924
Site G1	City G	2024-05-06	V01108.1	5153	2683	1015	29.3592	1.50965
Site I1	City I	2024-05-06	V01108.1	5153	4814	952	26.5071	2.24764
Site I2	City I	2024-05-06	V01108.1	5153	2001	145	4.00819	0.434179
Site M1	City M	2024-05-06	V01108.1	5153	358	42	1.19488	0.084544
Site M2	City M	2024-05-06	V01108.1	5153	4907	1664	45.7152	4.32144
Site B4	City B	2024-05-06	V01108.1	5153	5040	7808	213.862	17.4896
Site A1	City A	2024-05-07	V01108.1	5153	5031	4437	121.575	10.3263
Site A2	City A	2024-05-07	V01108.1	5153	3219	505	13.8289	1.84442
Site A3	City A	2024-05-07	V01108.1	5153	1760	348	9.36358	0.813774
Site A4	City A	2024-05-07	V01108.1	5153	5038	2710	74.8675	8.22162
Site A5	City A	2024-05-07	V01108.1	5153	4800	1245	33.8681	2.87051
Site A6	City A	2024-05-07	V01108.1	5153	5006	3304	88.6856	7.90594
Site C2	City C	2024-05-07	V01108.1	5153	4996	2291	60.7955	5.30627
Site C1	City C	2024-05-08	V01108.1	5153	5039	4264	116.21	14.6372
Site D1	City D	2024-05-12	V01108.1	5153	5079	11002	305.338	39.4209
Site D3	City D	2024-05-12	V01108.1	5153	5061	3999	111.636	8.67534
Site B1	City B	2024-05-13	V01108.1	5153	5107	8267	231.787	21.4184
Site B2	City B	2024-05-13	V01108.1	5153	5040	11042	306.28	30.7629
Site B3	City B	2024-05-13	V01108.1	5153	5134	21967	608.61	54.9925
Site D2	City D	2024-05-13	V01108.1	5153	5101	8100	222.081	23.4035
Site E1	City E	2024-05-13	V01108.1	5153	4266	945	25.5259	2.27029
Site F1	City F	2024-05-13	V01108.1	5153	4828	2263	64.1759	4.29433
Site G1	City G	2024-05-13	V01108.1	5153	4937	2356	63.4845	6.11588
Site H1	City H	2024-05-13	V01108.1	5153	5039	5300	146.013	11.3479
Site I1	City I	2024-05-13	V01108.1	5153	5038	6201	171.927	14.6265
Site M1	City M	2024-05-13	V01108.1	5153	5039	3138	87.7635	7.40057
Site M2	City M	2024-05-13	V01108.1	5153	4645	1385	38.5645	3.51949
Site B4	City B	2024-05-13	V01108.1	5153	5108	33693	931.92	78.0067
Site A1	City A	2024-05-14	V01108.1	5153	5075	8989	252.813	20.0212
Site A2	City A	2024-05-14	V01108.1	5153	2971	457	12.8465	0.755665
Site A3	City A	2024-05-14	V01108.1	5153	1510	212	5.87527	0.472979
Site A5	City A	2024-05-14	V01108.1	5153	5076	19573	547.646	39.1177
Site A6	City A	2024-05-14	V01108.1	5153	5039	5322	144.646	14.9521
Site C2	City C	2024-05-14	V01108.1	5153	4952	1618	44.4553	2.30847
Site C1	City C	2024-05-15	V01108.1	5153	4872	1090	30.8945	2.08175
Site B1	City B	2024-05-20	V01108.1	5153	4673	2604	71.3306	5.03522
Site B2	City B	2024-05-20	V01108.1	5153	5039	9561	264.5	23.6672
Site B3	City B	2024-05-20	V01108.1	5153	4976	3040	83.5207	6.42346
Site D1	City D	2024-05-20	V01108.1	5153	4493	969	26.6878	2.08378
Site D2	City D	2024-05-20	V01108.1	5153	4569	874	23.985	2.40103
Site D3	City D	2024-05-20	V01108.1	5153	3582	674	18.0048	1.10729
Site F1	City F	2024-05-20	V01108.1	5153	1593	170	4.75615	0.411659
Site G1	City G	2024-05-20	V01108.1	5153	3452	357	10.1457	1.02314
Site M1	City M	2024-05-20	V01108.1	5153	3553	663	18.4419	1.39704
Site M2	City M	2024-05-20	V01108.1	5153	4697	1449	40.3454	3.14249
Site B4	City B	2024-05-20	V01108.1	5153	5039	4001	109.818	10.7762
Site A1	City A	2024-05-21	V01108.1	5153	4842	2423	65.5553	4.80132
Site A3	City A	2024-05-21	V01108.1	5153	4758	1965	53.6052	3.19562
Site A4	City A	2024-05-21	V01108.1	5153	4957	4636	127.864	13.0432
Site A5	City A	2024-05-21	V01108.1	5153	4362	1913	52.3546	3.42565
Site A6	City A	2024-05-21	V01108.1	5153	5039	9157	250.439	18.5512
Site C2	City C	2024-05-21	V01108.1	5153	5036	2268	61.2908	4.55531
Site C1	City C	2024-05-22	V01108.1	5153	3686	388	10.4957	1.35494
Site D1	City D	2024-05-26	V01108.1	5153	1782	236	6.52868	1.14685
Site D3	City D	2024-05-26	V01108.1	5153	4670	1334	36.8311	5.82328
Site A1	City A	2024-05-28	V01108.1	5153	5032	3087	83.6066	11.5375
Site A2	City A	2024-05-28	V01108.1	5153	1406	242	6.3268	0.694449
Site A3	City A	2024-05-28	V01108.1	5153	1294	192	5.15511	0.744634
Site A4	City A	2024-05-28	V01108.1	5153	5040	4713	130.27	22.4299
Site A5	City A	2024-05-28	V01108.1	5153	4696	1947	52.5587	7.19189
Site A6	City A	2024-05-28	V01108.1	5153	4756	1950	54.4809	6.57633
Site C2	City C	2024-05-28	V01108.1	5153	4999	1976	53.6778	6.66445
Site D2	City D	2024-05-28	V01108.1	5153	4963	3305	92.03	11.2412
Site F1	City F	2024-05-28	V01108.1	5153	3472	373	10.051	1.5792
Site B1	City B	2024-05-29	V01108.1	5153	4846	2051	57.0132	10.2625
Site B2	City B	2024-05-29	V01108.1	5153	5091	4984	136.514	19.5505
Site B3	City B	2024-05-29	V01108.1	5153	4892	3922	107.112	17.7814
Site C1	City C	2024-05-29	V01108.1	5153	657	81	2.18249	0.219769
Site G1	City G	2024-05-29	V01108.1	5153	4884	1987	54.8445	7.4068
Site B4	City B	2024-05-29	V01108.1	5153	5037	5003	134.523	17.7066
Site D1	City D	2024-06-02	V01108.1	5153	5036	6827	177.617	18.3324
Site D3	City D	2024-06-02	V01108.1	5153	5124	10565	272.797	20.2395
Site B1	City B	2024-06-03	V01108.1	5153	3078	614	14.5293	2.41764
Site B2	City B	2024-06-03	V01108.1	5153	5078	12634	323.767	32.2654
Site B3	City B	2024-06-03	V01108.1	5153	5073	7351	191.264	15.5247
Site D2	City D	2024-06-03	V01108.1	5153	5097	13022	334.953	41.8462
Site E1	City E	2024-06-03	V01108.1	5153	3297	1047	27.5882	2.24831
Site F1	City F	2024-06-03	V01108.1	5153	909	191	4.9976	0.345043
Site H1	City H	2024-06-03	V01108.1	5153	5032	3064	78.7469	8.01044
Site I1	City I	2024-06-03	V01108.1	5153	5005	2589	66.9137	6.93724
Site I2	City I	2024-06-03	V01108.1	5153	4936	2363	62.2694	7.5436
Site M1	City M	2024-06-03	V01108.1	5153	4975	4704	122.107	15.6981
Site M2	City M	2024-06-03	V01108.1	5153	3626	451	11.9714	1.78913
Site B4	City B	2024-06-03	V01108.1	5153	4937	2434	62.2928	5.77019
Site A1	City A	2024-06-04	V01108.1	5153	5107	9197	238.037	28.8885
Site A2	City A	2024-06-04	V01108.1	5153	4972	4931	129.247	8.64021
Site A3	City A	2024-06-04	V01108.1	5153	5037	2716	68.5073	9.41208
Site A4	City A	2024-06-04	V01108.1	5153	5041	8056	207.374	22.5848
Site A5	City A	2024-06-04	V01108.1	5153	4704	1602	41.8587	4.01401
Site C2	City C	2024-06-04	V01108.1	5153	5039	11289	294.935	18.2838
Site G1	City G	2024-06-04	V01108.1	5153	4797	3230	84.1565	8.23544
Site C2	City C	2024-06-05	V01108.1	5153	5020	3392	87.7791	9.32058
Site D1	City D	2024-06-09	V01108.1	5153	4964	1619	46.7801	12.8442
Site D3	City D	2024-06-09	V01108.1	5153	5039	1383	38.5263	9.22301
Site B1	City B	2024-06-10	V01108.1	5153	4851	1171	33.5861	8.94936
Site B2	City B	2024-06-10	V01108.1	5153	5041	5517	153.444	52.2314
Site B3	City B	2024-06-10	V01108.1	5153	5026	1134	31.6752	8.10017
Site D2	City D	2024-06-10	V01108.1	5153	4995	999	27.7028	7.08274
Site E1	City E	2024-06-10	V01108.1	5153	3781	372	10.5613	2.17665
Site F1	City F	2024-06-10	V01108.1	5153	3647	305	8.74475	2.71143
Site G1	City G	2024-06-10	V01108.1	5153	5124	3959	110.265	39.1126
Site H1	City H	2024-06-10	V01108.1	5153	5027	5991	167.367	41.4198
Site I1	City I	2024-06-10	V01108.1	5153	5052	1867	52.8665	15.1892
Site I2	City I	2024-06-10	V01108.1	5153	4685	796	22.6346	6.39683
Site M1	City M	2024-06-10	V01108.1	5153	5037	2458	70.0807	14.9856
Site M2	City M	2024-06-10	V01108.1	5153	5064	3192	89.5998	25.3824
Site B4	City B	2024-06-10	V01108.1	5153	5031	3535	100.906	27.9281
Site A1	City A	2024-06-11	V01108.1	5153	5030	1353	38.6494	6.95526
Site A2	City A	2024-06-11	V01108.1	5153	627	18	0.527483	0.0806235
Site A3	City A	2024-06-11	V01108.1	5153	4754	606	16.5127	4.34692
Site A4	City A	2024-06-11	V01108.1	5153	5081	2807	77.7472	21.2215
Site A5	City A	2024-06-11	V01108.1	5153	5020	1445	41.3808	13.8493
Site C2	City C	2024-06-11	V01108.1	5153	4994	2490	69.5753	22.2866
Site C1	City C	2024-06-13	V01108.1	5153	550	44	1.3382	0.283332
Site D1	City D	2024-06-16	V01108.1	5153	4726	902	25.7813	4.24448
Site D2	City D	2024-06-16	V01108.1	5153	4999	1752	48.8665	8.12874
Site D3	City D	2024-06-16	V01108.1	5153	4911	1348	38.9015	4.79213
Site B1	City B	2024-06-17	V01108.1	5153	4402	821	22.8477	1.97456
Site B2	City B	2024-06-17	V01108.1	5153	5039	5943	171.272	20.0952
Site B3	City B	2024-06-17	V01108.1	5153	4811	629	17.281	1.55106
Site E1	City E	2024-06-17	V01108.1	5153	4960	1399	41.6022	2.69525
Site F1	City F	2024-06-17	V01108.1	5153	4233	624	18.263	2.18783
Site I1	City I	2024-06-17	V01108.1	5153	5039	5486	157.872	9.94534
Site I2	City I	2024-06-17	V01108.1	5153	4908	1039	29.6972	1.81983
Site M1	City M	2024-06-17	V01108.1	5153	5006	1509	43.287	4.65135
Site M2	City M	2024-06-17	V01108.1	5153	4998	1711	47.8813	4.74822
Site B4	City B	2024-06-17	V01108.1	5153	5039	3481	98.7394	8.40817
Site A1	City A	2024-06-18	V01108.1	5153	5033	947	26.8611	2.29791
Site A2	City A	2024-06-18	V01108.1	5153	5039	3792	109.39	8.31169
Site A3	City A	2024-06-18	V01108.1	5153	4990	1424	40.3016	3.35644
Site A4	City A	2024-06-18	V01108.1	5153	5039	1812	51.5257	6.39952
Site A5	City A	2024-06-18	V01108.1	5153	5016	1246	34.7779	4.58132
Site A6	City A	2024-06-18	V01108.1	5153	5039	2794	78.6368	12.019
Site G1	City G	2024-06-18	V01108.1	5153	4904	1414	39.7895	3.79752
Site D2	City D	2024-06-23	V01108.1	5153	5028	2308	63.6338	7.65143
Site B1	City B	2024-06-24	V01108.1	5153	4833	1370	39.1143	7.13081
Site B2	City B	2024-06-24	V01108.1	5153	5020	1788	49.6196	5.42758
Site B3	City B	2024-06-24	V01108.1	5153	5081	1787	50.8901	5.47599
Site D1	City D	2024-06-24	V01108.1	5153	4845	1110	31.2171	3.1949
Site D3	City D	2024-06-24	V01108.1	5153	5048	1581	44.1025	4.82653
Site E1	City E	2024-06-24	V01108.1	5153	5011	1495	41.5507	3.49345
Site F1	City F	2024-06-24	V01108.1	5153	4925	633	16.9674	2.22509
Site G1	City G	2024-06-24	V01108.1	5153	4991	1071	29.7811	2.56728
Site H1	City H	2024-06-24	V01108.1	5153	5020	1250	35.1137	4.23525
Site I1	City I	2024-06-24	V01108.1	5153	5059	1507	41.8625	4.9214
Site I2	City I	2024-06-24	V01108.1	5153	5022	1492	41.4415	4.43596
Site M2	City M	2024-06-24	V01108.1	5153	4980	1558	43.0346	4.77295
Site B4	City B	2024-06-24	V01108.1	5153	5033	2515	69.1557	7.24593
Site C1	City C	2024-06-25	V01108.1	5153	4150	424	11.7639	1.133
Site C2	City C	2024-06-25	V01108.1	5153	5039	3600	99.7939	8.89892
Site M1	City M	2024-06-25	V01108.1	5153	3655	343	9.22227	1.22903
Site A1	City A	2024-06-26	V01108.1	5153	5040	1629	44.6788	4.68519
Site A2	City A	2024-06-26	V01108.1	5153	5039	4679	129.632	10.0721
Site A3	City A	2024-06-26	V01108.1	5153	805	28	0.745353	0.0658858
Site A4	City A	2024-06-26	V01108.1	5153	5054	2241	62.5109	8.59459
Site A5	City A	2024-06-26	V01108.1	5153	5039	1958	54.2654	5.05223
Site A6	City A	2024-06-26	V01108.1	5153	5067	5110	142.318	16.3758
Site D1	City D	2024-06-30	V01108.1	5153	5039	2416	67.9524	21.2052
Site D2	City D	2024-06-30	V01108.1	5153	4863	1615	45.5936	13.6285
Site D3	City D	2024-07-01	V01108.1	5153	5009	3937	112.461	20.0372
Site E1	City E	2024-07-01	V01108.1	5153	5065	8950	252.317	52.1697
Site H1	City H	2024-07-01	V01108.1	5153	3750	412	11.6252	2.53467
Site I1	City I	2024-07-01	V01108.1	5153	5020	1773	49.8835	10.4941
Site I2	City I	2024-07-01	V01108.1	5153	5039	10064	282.373	67.3673
Site A1	City A	2024-07-02	V01108.1	5153	5039	3799	108.487	26.08
Site A2	City A	2024-07-02	V01108.1	5153	5065	2094	59.4971	14.6113
Site A4	City A	2024-07-02	V01108.1	5153	5019	2164	61.6726	17.5999
Site A5	City A	2024-07-02	V01108.1	5153	5015	2653	75.0414	20.3367
Site B1	City B	2024-07-02	V01108.1	5153	5040	4033	115.831	42.0556
Site B2	City B	2024-07-02	V01108.1	5153	5039	5016	141.399	34.5045
Site B3	City B	2024-07-02	V01108.1	5153	5039	3292	92.349	29.9724
Site F1	City F	2024-07-02	V01108.1	5153	4895	1471	41.2525	9.4776
Site G1	City G	2024-07-02	V01108.1	5153	5039	6042	170.057	37.5041
Site M1	City M	2024-07-02	V01108.1	5153	5038	4301	120.921	26.743
Site M2	City M	2024-07-02	V01108.1	5153	5040	4680	132.63	31.8679
Site B4	City B	2024-07-02	V01108.1	5153	5059	4671	132.081	23.3015
Site C1	City C	2024-07-03	V01108.1	5153	1379	120	3.52828	0.398968
Site C2	City C	2024-07-03	V01108.1	5153	4907	1375	39.1403	3.45979
Site B1	City B	2024-07-08	V01108.1	5153	5065	5606	158.076	35.6438
Site B2	City B	2024-07-08	V01108.1	5153	5083	4586	127.042	24.3682
Site B3	City B	2024-07-08	V01108.1	5153	5080	2516	71.2493	16.0065
Site B4	City B	2024-07-08	V01108.1	5153	5039	3032	85.1041	16.3398
Site C1	City C	2024-07-10	V01108.1	5153	1118	120	3.38677	0.382543
Site C2	City C	2024-07-10	V01108.1	5153	4787	1487	42.5339	4.55723
Site D1	City D	2024-07-14	V01108.1	5153	4980	1641	46.3392	7.79392
Site D2	City D	2024-07-14	V01108.1	5153	4999	935	25.7883	6.11039
Site D3	City D	2024-07-14	V01108.1	5153	4857	1511	42.8063	5.29006
Site B1	City B	2024-07-15	V01108.1	5153	4982	2071	58.7899	10.1734
Site B2	City B	2024-07-15	V01108.1	5153	5061	2467	69.1917	15.4737
Site B3	City B	2024-07-15	V01108.1	5153	5059	2359	65.4529	13.6203
Site F1	City F	2024-07-15	V01108.1	5153	4913	1651	46.5719	8.60191
Site G1	City G	2024-07-15	V01108.1	5153	4340	460	13.7346	2.35383
Site M1	City M	2024-07-15	V01108.1	5153	5079	2849	80.5427	10.5981
Site M2	City M	2024-07-15	V01108.1	5153	4898	2311	64.8287	9.46578
Site B4	City B	2024-07-15	V01108.1	5153	4538	831	23.7533	4.06127
Site A1	City A	2024-07-16	V01108.1	5153	4554	1738	48.6114	6.79903
Site A2	City A	2024-07-16	V01108.1	5153	2231	517	14.6158	1.42318
Site A3	City A	2024-07-16	V01108.1	5153	5003	4588	128.352	17.9939
Site A4	City A	2024-07-16	V01108.1	5153	4908	1944	54.4026	10.559
Site A5	City A	2024-07-16	V01108.1	5153	5040	2150	60.4283	11.4153
Site A6	City A	2024-07-16	V01108.1	5153	4637	1023	29.0522	5.21092
Site C1	City C	2024-07-17	V01108.1	5153	3357	344	9.64022	1.06877
Site C2	City C	2024-07-17	V01108.1	5153	4969	2460	68.9266	9.28547
Site D1	City D	2024-07-21	V01108.1	5153	5040	8520	240.232	30.1095
Site D2	City D	2024-07-21	V01108.1	5153	3823	291	8.06896	1.21099
Site D3	City D	2024-07-21	V01108.1	5153	5039	3125	88.1173	13.0248
Site B1	City B	2024-07-22	V01108.1	5153	5074	25395	722.013	150.886
Site B2	City B	2024-07-22	V01108.1	5153	5076	10505	297.266	114.066
Site B3	City B	2024-07-22	V01108.1	5153	4969	1967	54.8933	8.8474
Site E1	City E	2024-07-22	V01108.1	5153	5038	2643	74.4805	14.0662
Site F1	City F	2024-07-22	V01108.1	5153	4792	586	16.291	2.9384
Site G1	City G	2024-07-22	V01108.1	5153	5004	2870	79.4585	9.32296
Site I2	City I	2024-07-22	V01108.1	5153	5039	3186	90.8767	11.7249
Site A1	City A	2024-07-23	V01108.1	5153	4814	932	26.8709	3.67736
Site A2	City A	2024-07-23	V01108.1	5153	5009	2153	62.4909	6.07975
Site A3	City A	2024-07-23	V01108.1	5153	5040	5085	144.815	16.0813
Site A4	City A	2024-07-23	V01108.1	5153	5023	2533	70.8269	12.7901
Site A5	City A	2024-07-23	V01108.1	5153	4039	386	10.9858	1.69278
Site A6	City A	2024-07-23	V01108.1	5153	4986	3210	90.8361	14.4569
Site C2	City C	2024-07-23	V01108.1	5153	5040	4168	118.978	15.491
Site C1	City C	2024-07-24	V01108.1	5153	4491	808	23.2347	2.41046
Site M1	City M	2024-07-24	V01108.1	5153	5077	17813	500.576	48.1112
Site M2	City M	2024-07-24	V01108.1	5153	5071	2373	66.8311	11.1552
Site D1	City D	2024-07-28	V01108.1	5153	5133	14119	399.8	54.9334
Site D2	City D	2024-07-28	V01108.1	5153	5073	14833	424.054	63.2804
Site D3	City D	2024-07-28	V01108.1	5153	5066	16733	473.567	65.6249
Site B1	City B	2024-07-29	V01108.1	5153	5137	88433	2516.67	366.446
Site B2	City B	2024-07-29	V01108.1	5153	5096	26414	750.001	117.766
Site B3	City B	2024-07-29	V01108.1	5153	5134	35513	1002.83	140.846
Site F1	City F	2024-07-29	V01108.1	5153	5040	18844	533.614	110.065
Site G1	City G	2024-07-29	V01108.1	5153	5093	32013	915.013	82.8101
Site M1	City M	2024-07-29	V01108.1	5153	5134	30200	859.427	92.2591
Site M2	City M	2024-07-29	V01108.1	5153	4680	2124	60.1413	5.70845
Site B4	City B	2024-07-29	V01108.1	5153	5149	50142	1409.95	144.667
Site A1	City A	2024-07-30	V01108.1	5153	5095	12864	368.436	34.5976
Site A2	City A	2024-07-30	V01108.1	5153	4698	1923	57.1999	3.70017
Site A3	City A	2024-07-30	V01108.1	5153	5132	44797	1291.21	100.993
Site A4	City A	2024-07-30	V01108.1	5153	5020	6751	193.485	24.7711
Site A5	City A	2024-07-30	V01108.1	5153	5099	18466	528.282	53.2589
Site A6	City A	2024-07-30	V01108.1	5153	5039	13289	380.918	59.2658
Site C2	City C	2024-07-30	V01108.1	5153	5041	12026	338.665	32.6858
Site C1	City C	2024-07-31	V01108.1	5153	5039	7423	212.757	19.1247
Site I2	City I	2024-07-31	V01108.1	5153	5043	4685	133.083	10.8008
Site D1	City D	2024-08-03	V01108.1	5153	5039	3383	93.3822	17.0628
Site D2	City D	2024-08-03	V01108.1	5153	4773	1709	47.989	9.56519
Site D3	City D	2024-08-04	V01108.1	5153	4966	2398	67.8055	10.4587
Site B1	City B	2024-08-05	V01108.1	5153	5039	4062	112.65	17.1721
Site B2	City B	2024-08-05	V01108.1	5153	5022	3335	94.1395	14.624
Site B3	City B	2024-08-05	V01108.1	5153	4825	1288	35.5383	7.45323
Site F1	City F	2024-08-05	V01108.1	5153	3863	595	16.4979	3.19543
Site G1	City G	2024-08-05	V01108.1	5153	3627	658	17.8425	3.7857
Site M1	City M	2024-08-05	V01108.1	5153	5040	5965	164.041	24.288
Site M2	City M	2024-08-05	V01108.1	5153	5040	7845	220.295	32.8599
Site B4	City B	2024-08-05	V01108.1	5153	4946	2027	56.7474	10.5429
Site A1	City A	2024-08-06	V01108.1	5153	4822	1308	35.5407	6.15279
Site A2	City A	2024-08-06	V01108.1	5153	2709	334	9.28143	1.46997
Site A3	City A	2024-08-06	V01108.1	5153	4944	2227	63.0258	6.60451
Site A4	City A	2024-08-06	V01108.1	5153	4792	1573	43.2792	8.56475
Site A5	City A	2024-08-06	V01108.1	5153	5004	2981	82.2025	15.5602
Site C2	City C	2024-08-06	V01108.1	5153	5039	5897	162.165	24.7502
Site C1	City C	2024-08-07	V01108.1	5153	4814	2221	61.7783	9.75339
Site I2	City I	2024-08-07	V01108.1	5153	4988	2626	73.9666	11.172
Site D1	City D	2024-08-11	V01108.1	5153	5041	4891	135.516	22.6336
Site D2	City D	2024-08-11	V01108.1	5153	5040	3447	95.9526	17.3394
Site D3	City D	2024-08-11	V01108.1	5153	4872	2135	59.024	9.95913
Site B2	City B	2024-08-12	V01108.1	5153	5091	8261	233.655	50.4071
Site B3	City B	2024-08-12	V01108.1	5153	5004	3330	92.7503	18.6252
Site F1	City F	2024-08-12	V01108.1	5153	5022	3221	89.5783	17.3688
Site G1	City G	2024-08-12	V01108.1	5153	4005	467	13.1343	2.35284
Site M1	City M	2024-08-12	V01108.1	5153	2797	414	11.4957	1.63229
Site M2	City M	2024-08-12	V01108.1	5153	4943	3522	98.1615	19.627
Site B4	City B	2024-08-12	V01108.1	5153	5090	6192	172.246	31.7796
Site B1	City B	2024-08-13	V01108.1	5153	4948	2202	61.2914	10.143
Site C2	City C	2024-08-13	V01108.1	5153	5039	3501	97.4737	11.959
Site A1	City A	2024-08-14	V01108.1	5153	4683	1472	41.3972	6.52085
Site A2	City A	2024-08-14	V01108.1	5153	5072	6177	173.597	27.7923
Site A4	City A	2024-08-14	V01108.1	5153	3724	862	25.7438	2.8926
Site A5	City A	2024-08-14	V01108.1	5153	4798	1707	47.9188	7.84764
Site C1	City C	2024-08-14	V01108.1	5153	4332	1444	41.1133	5.14307
Site E1	City E	2024-08-14	V01108.1	5153	5040	3754	104.72	20.3823
Site I2	City I	2024-08-14	V01108.1	5153	5032	5319	147.664	22.3874
Site D1	City D	2024-08-18	V01108.1	5153	5030	1500	40.4995	12.2223
Site D2	City D	2024-08-18	V01108.1	5153	5025	1674	45.7284	17.4037
Site D3	City D	2024-08-18	V01108.1	5153	5039	3009	80.9214	30.3915
Site B1	City B	2024-08-19	V01108.1	5153	5035	1450	39.8589	12.8508
Site B2	City B	2024-08-19	V01108.1	5153	5069	5765	157.011	85.0739
Site B3	City B	2024-08-19	V01108.1	5153	5029	1984	53.7432	17.3477
Site F1	City F	2024-08-19	V01108.1	5153	5039	5764	158.14	62.3243
Site G1	City G	2024-08-19	V01108.1	5153	4372	779	21.3992	5.32702
Site M1	City M	2024-08-19	V01108.1	5153	5036	849	23.1849	8.6955
Site M2	City M	2024-08-19	V01108.1	5153	5029	3175	86.8865	24.5052
Site B4	City B	2024-08-19	V01108.1	5153	3305	336	9.07995	2.06456
Site A1	City A	2024-08-20	V01108.1	5153	5079	3355	94.4625	24.1217
Site A2	City A	2024-08-20	V01108.1	5153	3073	237	6.4983	1.83461
Site A3	City A	2024-08-20	V01108.1	5153	5092	3180	86.2598	17.7123
Site A4	City A	2024-08-20	V01108.1	5153	4966	1335	36.413	14.8784
Site A5	City A	2024-08-20	V01108.1	5153	4112	324	8.81331	2.43951
Site A6	City A	2024-08-20	V01108.1	5153	5062	2804	75.7166	36.7595
Site C2	City C	2024-08-20	V01108.1	5153	5039	5111	138.89	28.6792
Site J1	City J	2024-08-20	V01108.1	5153	5039	3784	103.297	34.2016
Site L1	City L	2024-08-20	V01108.1	5153	5079	5158	140.536	45.023
Site O1	City O	2024-08-20	V01108.1	5153	5062	4516	123.063	40.4576
Site P1	City P	2024-08-20	V01108.1	5153	4955	737	20.2872	6.9605
Site C1	City C	2024-08-21	V01108.1	5153	4800	696	19.0092	4.16512
Site E1	City E	2024-08-21	V01108.1	5153	4955	1181	32.2982	10.1569
Site D1	City D	2024-08-25	V01108.1	5153	5062	4265	124.003	15.8856
Site D2	City D	2024-08-25	V01108.1	5153	5040	5276	150.927	24.0149
Site D3	City D	2024-08-25	V01108.1	5153	4983	3323	95.1237	10.6137
Site B1	City B	2024-08-26	V01108.1	5153	5033	3033	87.4181	10.6674
Site B2	City B	2024-08-26	V01108.1	5153	5039	5987	171.01	25.5615
Site B3	City B	2024-08-26	V01108.1	5153	4922	1639	45.3228	4.91802
Site F1	City F	2024-08-26	V01108.1	5153	5086	2372	68.7967	8.72104
Site G1	City G	2024-08-26	V01108.1	5153	4783	1445	42.4151	4.78885
Site M1	City M	2024-08-26	V01108.1	5153	5040	8204	236.753	20.1062
Site B4	City B	2024-08-26	V01108.1	5153	4998	2499	71.6838	8.93593
Site A1	City A	2024-08-27	V01108.1	5153	4535	1269	37.949	3.91646
Site A2	City A	2024-08-27	V01108.1	5153	5041	3559	103.093	10.3119
Site A3	City A	2024-08-27	V01108.1	5153	3628	443	12.7218	1.05364
Site A4	City A	2024-08-27	V01108.1	5153	4918	1344	39.5363	4.69717
Site A5	City A	2024-08-27	V01108.1	5153	4973	1554	42.9472	4.21016
Site A6	City A	2024-08-27	V01108.1	5153	5022	2516	72.1733	9.28505
Site C2	City C	2024-08-27	V01108.1	5153	5099	7064	205.773	28.3627
Site J1	City J	2024-08-27	V01108.1	5153	2417	530	15.2087	1.40638
Site L1	City L	2024-08-27	V01108.1	5153	5065	17990	512.255	57.3929
Site L2	City K	2024-08-27	V01108.1	5153	5039	6681	190.114	19.6004
Site O1	City O	2024-08-27	V01108.1	5153	5040	10308	294.508	40.3944
Site P1	City P	2024-08-27	V01108.1	5153	4458	1103	31.6852	3.55062
Site C1	City C	2024-08-28	V01108.1	5153	3961	770	21.926	1.78037
Site E1	City E	2024-08-28	V01108.1	5153	5069	3425	98.04	8.72352
Site I1	City I	2024-08-28	V01108.1	5153	5083	8727	246.342	34.6571
Site I2	City I	2024-08-28	V01108.1	5153	5040	6969	198.923	20.0684
Site D1	City D	2024-09-01	V01108.1	5153	4998	3087	86.4283	9.51109
Site D2	City D	2024-09-01	V01108.1	5153	4929	2553	72.8343	11.19
Site C2	City C	2024-09-02	V01108.1	5153	5039	5243	147.301	17.2291
Site D3	City D	2024-09-02	V01108.1	5153	5034	4179	118.279	14.3638
Site A1	City A	2024-09-03	V01108.1	5153	5039	4095	114.633	8.28114
Site A2	City A	2024-09-03	V01108.1	5153	2545	307	8.76634	1.07328
Site A3	City A	2024-09-03	V01108.1	5153	3356	429	12.0182	1.408
Site A4	City A	2024-09-03	V01108.1	5153	4861	1939	54.4082	6.52872
Site A5	City A	2024-09-03	V01108.1	5153	4927	3902	109.098	13.939
Site A6	City A	2024-09-03	V01108.1	5153	4120	795	21.8549	2.24737
Site C1	City C	2024-09-03	V01108.1	5153	2056	138	3.84429	0.46724
Site F1	City F	2024-09-03	V01108.1	5153	4957	1728	48.4283	6.84633
Site G1	City G	2024-09-03	V01108.1	5153	5005	2403	68.2321	10.2548
Site B1	City B	2024-09-04	V01108.1	5153	5006	2557	73.1431	6.96548
Site B2	City B	2024-09-04	V01108.1	5153	5083	19304	558.331	101.555
Site B3	City B	2024-09-04	V01108.1	5153	5067	3711	104.32	12.74
Site E1	City E	2024-09-04	V01108.1	5153	4982	1560	44.0917	4.47478
Site I1	City I	2024-09-04	V01108.1	5153	5003	2226	62.7851	8.22946
Site J1	City J	2024-09-04	V01108.1	5153	5061	7040	199.365	19.236
Site L1	City L	2024-09-04	V01108.1	5153	4994	2070	59.1375	6.4918
Site L2	City K	2024-09-04	V01108.1	5153	4766	1775	49.7446	6.53128
Site O1	City O	2024-09-04	V01108.1	5153	2992	370	10.7941	1.00535
Site P1	City P	2024-09-04	V01108.1	5153	5039	2262	63.948	9.93438
Site B4	City B	2024-09-04	V01108.1	5153	5039	6352	181.515	18.7174
Site D1	City D	2024-09-08	V01108.1	5153	5039	2249	64.034	7.90576
Site D2	City D	2024-09-08	V01108.1	5153	5035	5273	149.615	16.5464
Site B1	City B	2024-09-09	V01108.1	5153	5069	3201	88.3224	7.45574
Site B2	City B	2024-09-09	V01108.1	5153	5039	8136	229.371	30.4308
Site B3	City B	2024-09-09	V01108.1	5153	5036	2352	65.8957	8.83024
Site D3	City D	2024-09-09	V01108.1	5153	5090	4532	131.086	24.4496
Site G1	City G	2024-09-09	V01108.1	5153	469	40	1.04777	0.072688
Site M1	City M	2024-09-09	V01108.1	5153	5070	20690	587.561	63.0635
Site M2	City M	2024-09-09	V01108.1	5153	4953	2555	74.9138	4.5384
Site B4	City B	2024-09-09	V01108.1	5153	5091	11344	318.74	32.3241
Site C2	City C	2024-09-10	V01108.1	5153	5007	2333	66.4925	9.50533
Site J1	City J	2024-09-10	V01108.1	5153	5030	4119	118.455	12.3702
Site L1	City L	2024-09-10	V01108.1	5153	5039	5905	167.563	15.9335
Site L2	City K	2024-09-10	V01108.1	5153	5039	4056	114.373	10.6342
Site O1	City O	2024-09-10	V01108.1	5153	1968	260	7.30702	0.768109
Site P1	City P	2024-09-10	V01108.1	5153	3713	608	17.3518	2.18793
Site A1	City A	2024-09-11	V01108.1	5153	5079	9116	257.411	39.5827
Site A3	City A	2024-09-11	V01108.1	5153	4960	1392	39.05	3.6171
Site A4	City A	2024-09-11	V01108.1	5153	4869	2280	64.4383	6.55094
Site A5	City A	2024-09-11	V01108.1	5153	5027	2235	62.8373	6.4655
Site A6	City A	2024-09-11	V01108.1	5153	4966	898	25.8689	3.70954
Site C1	City C	2024-09-11	V01108.1	5153	5050	4415	126.583	11.0944
Site E1	City E	2024-09-11	V01108.1	5153	3873	307	8.76674	0.835418
Site I1	City I	2024-09-11	V01108.1	5153	5072	4446	126.35	17.6132
Site I2	City I	2024-09-11	V01108.1	5153	5077	3580	101.105	14.615
Site D1	City D	2024-09-15	V01108.1	5153	5036	4766	131.658	20.9273
Site D2	City D	2024-09-15	V01108.1	5153	5039	19055	533.825	89.996
Site D3	City D	2024-09-15	V01108.1	5153	4996	3302	91.4461	8.79388
Site B1	City B	2024-09-16	V01108.1	5153	5065	4032	112.84	15.6342
Site B2	City B	2024-09-16	V01108.1	5153	5093	12782	360.712	51.0164
Site B3	City B	2024-09-16	V01108.1	5153	4880	1211	33.9844	5.40508
Site F1	City F	2024-09-16	V01108.1	5153	4783	1307	36.5697	4.76053
Site G1	City G	2024-09-16	V01108.1	5153	5039	2695	75.4609	11.917
Site B4	City B	2024-09-16	V01108.1	5153	5034	4634	130.755	17.4932
Site C2	City C	2024-09-17	V01108.1	5153	4608	1712	47.3012	10.2763
Site J1	City J	2024-09-17	V01108.1	5153	5039	4791	135.562	14.3812
Site L1	City L	2024-09-17	V01108.1	5153	5039	6981	195.904	27.7601
Site L2	City K	2024-09-17	V01108.1	5153	5040	4422	123.945	24.7944
Site M1	City M	2024-09-17	V01108.1	5153	4933	3511	98.7425	12.6415
Site M2	City M	2024-09-17	V01108.1	5153	5039	3026	84.6918	10.9252
Site O1	City O	2024-09-17	V01108.1	5153	5039	4889	137.57	17.3015
Site P1	City P	2024-09-17	V01108.1	5153	5003	2718	75.3948	18.239
Site A1	City A	2024-09-18	V01108.1	5153	4720	1808	50.0112	4.97786
Site A2	City A	2024-09-18	V01108.1	5153	5031	2404	67.0981	7.93866
Site A3	City A	2024-09-18	V01108.1	5153	2791	166	4.71937	0.376511
Site A4	City A	2024-09-18	V01108.1	5153	5036	4790	135.527	21.4034
Site A5	City A	2024-09-18	V01108.1	5153	5040	6980	196.515	24.5839
Site A6	City A	2024-09-18	V01108.1	5153	4982	1515	42.9151	4.54413
Site C1	City C	2024-09-18	V01108.1	5153	2693	532	14.7258	1.51815
Site E1	City E	2024-09-18	V01108.1	5153	4830	2022	56.8227	6.3571
Site I1	City I	2024-09-18	V01108.1	5153	5033	2623	74.1589	7.97894
Site I2	City I	2024-09-18	V01108.1	5153	4949	3092	86.6602	10.1965
Site D1	City D	2024-09-22	V01108.1	5153	4949	2595	76.2341	12.7113
Site D2	City D	2024-09-22	V01108.1	5153	5118	4226	119.598	28.0344
Site D3	City D	2024-09-22	V01108.1	5153	4919	3448	98.9704	14.313
Site B1	City B	2024-09-23	V01108.1	5153	5063	5806	168.832	36.1246
Site B2	City B	2024-09-23	V01108.1	5153	5039	12090	345.258	78.8968
Site B3	City B	2024-09-23	V01108.1	5153	4969	3233	91.2373	16.5723
Site F1	City F	2024-09-23	V01108.1	5153	4279	718	21.2309	2.87414
Site G1	City G	2024-09-23	V01108.1	5153	4773	2352	68.2606	10.5989
Site B4	City B	2024-09-23	V01108.1	5153	5065	2275	64.7691	10.0022
Site A1	City A	2024-09-24	V01108.1	5153	4723	1966	55.9458	7.56435
Site A2	City A	2024-09-24	V01108.1	5153	5040	7371	209.843	23.4893
Site A3	City A	2024-09-24	V01108.1	5153	4856	1178	34.4166	3.47404
Site A4	City A	2024-09-24	V01108.1	5153	4438	915	25.6082	3.31074
Site A5	City A	2024-09-24	V01108.1	5153	5031	3216	92.0296	13.91
Site A6	City A	2024-09-24	V01108.1	5153	3226	436	12.2502	2.13066
Site C2	City C	2024-09-24	V01108.1	5153	4959	2812	78.8115	10.2037
Site J1	City J	2024-09-24	V01108.1	5153	5073	18804	533.035	74.7326
Site L1	City L	2024-09-24	V01108.1	5153	5040	7546	211.925	37.4145
Site L2	City K	2024-09-24	V01108.1	5153	5070	9422	264.469	35.9478
Site O1	City O	2024-09-24	V01108.1	5153	4647	1606	45.4473	6.06824
Site P1	City P	2024-09-24	V01108.1	5153	4918	1112	31.7328	6.07921
Site C1	City C	2024-09-25	V01108.1	5153	4707	870	24.2059	3.59991
Site I1	City I	2024-09-25	V01108.1	5153	5039	2074	59.1913	8.79031
Site M1	City M	2024-09-26	V01108.1	5153	3175	627	17.2359	1.60313
Site M2	City M	2024-09-26	V01108.1	5153	4086	989	28.8031	3.8832
Site D1	City D	2024-09-29	V01108.1	5153	4761	1397	39.5844	5.44991
Site D2	City D	2024-09-29	V01108.1	5153	5039	4112	116.949	15.4163
Site D3	City D	2024-09-29	V01108.1	5153	5032	1688	47.4309	5.07903
Site B1	City B	2024-09-30	V01108.1	5153	4464	1126	33.286	2.81841
Site B2	City B	2024-09-30	V01108.1	5153	5012	2786	78.7957	10.5265
Site B3	City B	2024-09-30	V01108.1	5153	4926	2184	62.1637	6.38006
Site F1	City F	2024-09-30	V01108.1	5153	5107	5564	158.027	17.5583
Site G1	City G	2024-09-30	V01108.1	5153	4780	1206	34.6664	4.28699
Site B4	City B	2024-09-30	V01108.1	5153	5040	3790	106.838	12.5659
Site C2	City C	2024-10-01	V01108.1	5153	5022	3067	87.9744	6.93941
Site J1	City J	2024-10-01	V01108.1	5153	3819	1024	29.5079	2.73055
Site L1	City L	2024-10-01	V01108.1	5153	4908	2579	74.3592	9.99027
Site L2	City K	2024-10-01	V01108.1	5153	3993	736	21.2171	2.91507
Site O1	City O	2024-10-01	V01108.1	5153	3331	748	21.7428	2.04255
Site P1	City P	2024-10-01	V01108.1	5153	2861	478	13.2944	1.60982
Site A1	City A	2024-10-02	V01108.1	5153	4892	1165	33.995	3.96995
Site A2	City A	2024-10-02	V01108.1	5153	4948	1923	56.0578	6.50833
Site A3	City A	2024-10-02	V01108.1	5153	4281	1177	33.4335	3.29945
Site A4	City A	2024-10-02	V01108.1	5153	3392	563	16.3306	1.7528
Site C1	City C	2024-10-02	V01108.1	5153	764	72	2.01739	0.162576
Site I1	City I	2024-10-02	V01108.1	5153	4155	1177	34.3176	4.79307
Site I2	City I	2024-10-02	V01108.1	5153	4658	1021	29.8363	3.80301
Site M1	City M	2024-10-02	V01108.1	5153	2259	512	14.4323	1.54805
Site M2	City M	2024-10-02	V01108.1	5153	5098	2869	80.6556	9.59416
Site D1	City D	2024-10-06	V01108.1	5153	5040	4887	139.3	22.2031
Site D2	City D	2024-10-06	V01108.1	5153	4940	1597	46.1397	6.04263
Site D3	City D	2024-10-06	V01108.1	5153	5036	2382	68.8427	8.01482
Site B1	City B	2024-10-07	V01108.1	5153	4861	1104	31.7775	3.48404
Site B2	City B	2024-10-07	V01108.1	5153	5038	2942	82.3108	10.7811
Site B3	City B	2024-10-07	V01108.1	5153	5040	5530	158.28	21.1013
Site F1	City F	2024-10-07	V01108.1	5153	5075	7670	227.586	29.1754
Site G1	City G	2024-10-07	V01108.1	5153	4085	407	11.1175	1.32481
Site B4	City B	2024-10-07	V01108.1	5153	5039	1110	31.1341	3.75699
Site C2	City C	2024-10-08	V01108.1	5153	5022	2393	68.6846	8.60425
Site J1	City J	2024-10-08	V01108.1	5153	5039	4005	113.576	16.7378
Site L1	City L	2024-10-08	V01108.1	5153	5039	3799	109.04	10.8878
Site L2	City K	2024-10-08	V01108.1	5153	3819	701	20.2317	2.78096
Site M1	City M	2024-10-08	V01108.1	5153	4120	532	15.076	1.81017
Site M2	City M	2024-10-08	V01108.1	5153	3636	384	10.6626	1.1402
Site O1	City O	2024-10-08	V01108.1	5153	5023	1056	31.0506	3.44993
Site P1	City P	2024-10-08	V01108.1	5153	4113	559	16.0953	2.13263
Site I1	City I	2024-10-09	V01108.1	5153	5012	1815	51.0865	5.62982
Site I2	City I	2024-10-09	V01108.1	5153	5039	7807	221.72	26.169
Site A1	City A	2024-10-10	V01108.1	5153	4612	967	27.7372	3.30456
Site A2	City A	2024-10-10	V01108.1	5153	2474	161	4.6602	0.534345
Site A3	City A	2024-10-10	V01108.1	5153	4285	828	23.8861	2.24079
Site A4	City A	2024-10-10	V01108.1	5153	4972	1500	43.3646	6.5493
Site A5	City A	2024-10-10	V01108.1	5153	5066	5470	157.668	20.3495
Site D1	City D	2024-10-13	V01108.1	5153	5024	2001	55.8005	7.59808
Site D2	City D	2024-10-13	V01108.1	5153	5039	3173	89.1587	15.0057
Site D3	City D	2024-10-13	V01108.1	5153	4954	1504	43.4597	4.93831
Site B1	City B	2024-10-14	V01108.1	5153	4908	1873	53.5369	4.34157
Site B2	City B	2024-10-14	V01108.1	5153	5065	7220	207.359	22.2528
Site B3	City B	2024-10-14	V01108.1	5153	5095	5806	163.328	22.2899
Site F1	City F	2024-10-14	V01108.1	5153	5001	2927	81.5893	9.7134
Site G1	City G	2024-10-14	V01108.1	5153	5038	2700	74.7264	9.1283
Site B4	City B	2024-10-14	V01108.1	5153	5037	5677	161.322	16.1075
Site C2	City C	2024-10-15	V01108.1	5153	5039	4843	139.603	11.9499
Site J1	City J	2024-10-15	V01108.1	5153	4788	1682	47.0062	4.74529
Site L1	City L	2024-10-15	V01108.1	5153	5063	9506	270.163	36.5512
Site L2	City K	2024-10-15	V01108.1	5153	2949	315	9.01659	1.0882
Site P1	City P	2024-10-15	V01108.1	5153	4751	1308	36.948	5.02712
Site A2	City A	2024-10-16	V01108.1	5153	4757	2261	65.0328	6.32871
Site A3	City A	2024-10-16	V01108.1	5153	2464	289	8.18969	0.62714
Site A4	City A	2024-10-16	V01108.1	5153	5039	4419	125.136	14.572
Site A5	City A	2024-10-16	V01108.1	5153	4923	3918	109.959	10.4237
Site A6	City A	2024-10-16	V01108.1	5153	5066	6004	169.939	17.3391
Site C1	City C	2024-10-16	V01108.1	5153	5037	4873	142.815	8.94161
Site I1	City I	2024-10-16	V01108.1	5153	5020	4511	128.352	13.7587
Site I2	City I	2024-10-16	V01108.1	5153	5105	13575	395.168	43.5303
Site D1	City D	2024-10-20	V01108.1	5153	5030	2248	63.8609	17.6653
Site D2	City D	2024-10-20	V01108.1	5153	5040	2885	81.0434	27.7453
Site D3	City D	2024-10-20	V01108.1	5153	5040	2840	80.1367	11.9641
Site B1	City B	2024-10-21	V01108.1	5153	4130	1010	29.7008	2.02123
Site B2	City B	2024-10-21	V01108.1	5153	5041	8254	232.137	23.1563
Site B3	City B	2024-10-21	V01108.1	5153	4743	1638	46.0913	3.6941
Site F1	City F	2024-10-21	V01108.1	5153	4618	1261	35.9616	3.51367
Site G1	City G	2024-10-21	V01108.1	5153	2212	889	24.6732	2.00609
Site B4	City B	2024-10-21	V01108.1	5153	4986	2993	84.8359	6.58992
Site C2	City C	2024-10-22	V01108.1	5153	4779	2615	74.4355	6.13377
Site M1	City M	2024-10-22	V01108.1	5153	4427	1490	42.9011	3.55869
Site M2	City M	2024-10-22	V01108.1	5153	2611	390	10.9856	0.959992
Site C1	City C	2024-10-23	V01108.1	5153	2950	674	18.9538	1.11183
Site I1	City I	2024-10-23	V01108.1	5153	3504	1193	33.5243	2.4292
Site I2	City I	2024-10-23	V01108.1	5153	4995	2667	73.9236	6.09841
Site A1	City A	2024-10-24	V01108.1	5153	4873	1822	52.3124	3.86433
Site A2	City A	2024-10-24	V01108.1	5153	3604	1066	30.2273	2.28985
Site A3	City A	2024-10-24	V01108.1	5153	4069	1930	55.3314	3.88949
Site A4	City A	2024-10-24	V01108.1	5153	4290	1730	47.9175	3.78315
Site A5	City A	2024-10-24	V01108.1	5153	4183	1748	48.4857	4.16516
Site A6	City A	2024-10-24	V01108.1	5153	5039	5461	154.165	13.6457
Site D1	City D	2024-10-27	V01108.1	5153	5131	3794	105.83	33.02
Site D2	City D	2024-10-27	V01108.1	5153	4742	1017	29.7086	9.94086
Site D3	City D	2024-10-27	V01108.1	5153	5037	2391	68.2554	18.2622
Site B1	City B	2024-10-28	V01108.1	5153	5033	2873	79.3628	21.4572
Site B2	City B	2024-10-28	V01108.1	5153	5039	5394	151.604	44.9418
Site B3	City B	2024-10-28	V01108.1	5153	4986	1296	36.7084	10.3276
Site F1	City F	2024-10-28	V01108.1	5153	5039	3938	109.949	34.7762
Site G1	City G	2024-10-28	V01108.1	5153	3974	352	9.94703	3.20768
Site M1	City M	2024-10-28	V01108.1	5153	1166	28	0.853488	0.186485
Site M2	City M	2024-10-28	V01108.1	5153	2987	283	7.78413	1.68699
Site B4	City B	2024-10-28	V01108.1	5153	4740	1126	31.7454	8.76582
Site A1	City A	2024-10-29	V01108.1	5153	3879	435	12.1221	2.50278
Site A2	City A	2024-10-29	V01108.1	5153	4421	428	12.1831	2.99325
Site A3	City A	2024-10-29	V01108.1	5153	4939	923	25.7987	7.48529
Site A4	City A	2024-10-29	V01108.1	5153	5032	1687	47.2435	15.0151
Site A5	City A	2024-10-29	V01108.1	5153	4963	1769	49.1679	12.5115
Site A6	City A	2024-10-29	V01108.1	5153	4480	731	20.1579	5.15123
Site C2	City C	2024-10-29	V01108.1	5153	5020	1432	40.1943	9.39808
Site J1	City J	2024-10-29	V01108.1	5153	4864	820	22.7064	4.79065
Site L1	City L	2024-10-29	V01108.1	5153	5039	2782	77.7152	19.3405
Site L2	City K	2024-10-29	V01108.1	5153	4954	1740	48.9752	13.7815
Site O1	City O	2024-10-29	V01108.1	5153	3788	359	10.355	2.40461
Site P1	City P	2024-10-29	V01108.1	5153	4526	1272	35.7422	8.98315
Site C1	City C	2024-10-30	V01108.1	5153	698	24	0.58305	0.154633
Site H1	City H	2024-10-30	V01108.1	5153	4999	1564	44.007	11.9134
Site I1	City I	2024-10-30	V01108.1	5153	5007	1145	32.1467	9.51121
Site I2	City I	2024-10-30	V01108.1	5153	4399	480	13.293	3.9609
Site D1	City D	2024-11-03	V01108.1	5153	5095	2155	60.1507	20.2938
Site D2	City D	2024-11-03	V01108.1	5153	4979	2195	61.2451	19.8409
[truncated: 900 more rows]

## Sheet: EBV_Data
Supplemental Table 4. Sheet 2. Site specific RPKMF of EBV with date of sampling Description: The TREx output highlighting the detections of EBV across site and cities in Texas with sampling dates. Included is sequencing information such as reads mapped, average coverage and reference sequence length.
site_code	city_code	Date	accession	reference_length	covered_bases	reads_mapped	avg_coverage	RPKMF
Site B1	City B	2022-05-04	LN827554.1	165750	593	28	0.0233031	0.00623215
Site B1	City B	2022-05-04	NC_009334.1	172764	593	26	0.0201896	0.00555205
Site B1	City B	2022-05-11	LN827554.1	165750	741	20	0.0169626	0.00523051
Site B1	City B	2022-05-11	NC_009334.1	172764	732	68	0.0535646	0.0170617
Site B1	City B	2022-05-18	LN827554.1	165750	661	17	0.0134783	0.00613421
Site B1	City B	2022-05-18	NC_009334.1	172764	4402	72	0.0558877	0.0249254
Site B1	City B	2022-05-25	LN827554.1	165750	722	11	0.00907005	0.00395916
Site B1	City B	2022-05-25	NC_009334.1	172764	969	29	0.0225242	0.010014
Site B1	City B	2022-06-01	NC_009334.1	172764	224	2	0.00129769	0.000436086
Site A3	City A	2022-06-08	LN827554.1	165750	154	20	0.0169686	0.00346685
Site A3	City A	2022-06-08	NC_009334.1	172764	154	18	0.0146859	0.00299349
Site A5	City A	2022-06-08	LN827554.1	165750	151	4	0.00349034	0.000929998
Site A5	City A	2022-06-08	NC_009334.1	172764	574	28	0.0234975	0.00624569
Site A3	City A	2022-06-15	LN827554.1	165750	6212	471	0.430731	0.21296
Site A3	City A	2022-06-15	NC_009334.1	172764	6060	371	0.336925	0.160936
Site A4	City A	2022-06-15	LN827554.1	165750	151	3	0.00241546	0.00058915
Site A4	City A	2022-06-15	NC_009334.1	172764	238	3	0.00212613	0.000565231
Site B1	City B	2022-06-15	LN827554.1	165750	419	13	0.0117693	0.00548801
Site B1	City B	2022-06-15	NC_009334.1	172764	548	13	0.0107813	0.0052652
Site B1	City B	2022-06-15	LN827554.1	165750	903	31	0.0278865	0.0112629
Site B1	City B	2022-06-15	NC_009334.1	172764	2554	138	0.1159	0.0481027
Site B2	City B	2022-06-15	LN827554.1	165750	5054	281	0.232911	0.196505
Site B2	City B	2022-06-15	NC_009334.1	172764	5040	179	0.135395	0.120094
Site B2	City B	2022-06-15	LN827554.1	165750	509	20	0.0162379	0.00450643
Site B2	City B	2022-06-15	NC_009334.1	172764	1257	101	0.0785684	0.0218335
Site B3	City B	2022-06-15	LN827554.1	165750	3563	134	0.111655	0.06367
Site B3	City B	2022-06-15	NC_009334.1	172764	5547	148	0.110848	0.0674671
Site B3	City B	2022-06-15	LN827554.1	165750	907	43	0.0360568	0.0126845
Site B3	City B	2022-06-15	NC_009334.1	172764	707	17	0.0132145	0.0048112
Site B4	City B	2022-06-15	LN827554.1	165750	294	52	0.0448611	0.017558
Site B4	City B	2022-06-15	NC_009334.1	172764	1407	47	0.0405066	0.0152254
Site B4	City B	2022-06-15	LN827554.1	165750	73	3	0.00114734	0.000767552
Site B4	City B	2022-06-15	NC_009334.1	172764	1484	67	0.0542134	0.016446
Site A1	City A	2022-06-22	LN827554.1	165750	555	34	0.0305374	0.00851233
Site A1	City A	2022-06-22	NC_009334.1	172764	691	46	0.0348581	0.0110491
Site A2	City A	2022-06-22	LN827554.1	165750	302	24	0.0205556	0.00461362
Site A2	City A	2022-06-22	NC_009334.1	172764	302	26	0.0216726	0.00479517
Site A3	City A	2022-06-22	LN827554.1	165750	544	29	0.0241063	0.00520313
Site A3	City A	2022-06-22	NC_009334.1	172764	349	23	0.0167252	0.00395909
Site A4	City A	2022-06-22	NC_009334.1	172764	297	21	0.0191873	0.00416065
Site A5	City A	2022-06-22	NC_009334.1	172764	1575	19	0.0133998	0.0038257
Site B1	City B	2022-06-22	NC_009334.1	172764	417	12	0.00905489	0.00289297
Site B2	City B	2022-06-22	LN827554.1	165750	1068	21	0.0187983	0.00627358
Site B2	City B	2022-06-22	NC_009334.1	172764	1232	30	0.0234222	0.0085984
Site B3	City B	2022-06-22	LN827554.1	165750	1241	59	0.0524698	0.0144908
Site B3	City B	2022-06-22	NC_009334.1	172764	3199	106	0.0855377	0.0249773
Site B4	City B	2022-06-22	LN827554.1	165750	317	6	0.0091244	0.00159672
Site A6	City A	2022-06-29	LN827554.1	165750	471	59	0.0505072	0.0103847
Site A6	City A	2022-06-29	NC_009334.1	172764	504	72	0.0577242	0.0121583
Site B1	City B	2022-06-29	LN827554.1	165750	217	5	0.00682971	0.000877017
Site B1	City B	2022-06-29	NC_009334.1	172764	250	11	0.0152421	0.00185111
Site B2	City B	2022-06-29	LN827554.1	165750	6306	248	0.208442	0.199599
Site B2	City B	2022-06-29	NC_009334.1	172764	9601	395	0.314244	0.305003
Site B3	City B	2022-06-29	LN827554.1	165750	4003	209	0.160091	0.0844166
Site B3	City B	2022-06-29	NC_009334.1	172764	7572	378	0.304547	0.146478
Site B4	City B	2022-06-29	LN827554.1	165750	508	33	0.0297343	0.0157902
Site B4	City B	2022-06-29	NC_009334.1	172764	1914	141	0.0963479	0.0647282
Site B1	City B	2022-07-05	LN827554.1	165750	533	19	0.0241425	0.00410596
Site B1	City B	2022-07-05	NC_009334.1	172764	564	26	0.025641	0.00539057
Site B3	City B	2022-07-05	LN827554.1	165750	1829	116	0.0952355	0.0330478
Site B3	City B	2022-07-05	NC_009334.1	172764	1993	128	0.101093	0.0349861
Site B4	City B	2022-07-05	LN827554.1	165750	532	42	0.0354227	0.011808
Site B4	City B	2022-07-05	NC_009334.1	172764	4626	139	0.0995574	0.0374922
Site A1	City A	2022-07-06	NC_009334.1	172764	221	12	0.00561947	0.00318111
Site A5	City A	2022-07-06	NC_009334.1	172764	338	10	0.00636681	0.00219596
Site A6	City A	2022-07-06	LN827554.1	165750	135	2	0.00149155	0.000388488
Site A6	City A	2022-07-06	NC_009334.1	172764	589	11	0.00891005	0.00204994
Site B1	City B	2022-07-11	LN827554.1	165750	746	20	0.023593	0.0115889
Site B1	City B	2022-07-11	NC_009334.1	172764	724	45	0.0409584	0.0250165
Site B2	City B	2022-07-11	LN827554.1	165750	3219	110	0.0896498	0.0543617
Site B2	City B	2022-07-11	NC_009334.1	172764	10347	308	0.245797	0.146033
Site B3	City B	2022-07-11	LN827554.1	165750	731	36	0.0292633	0.0104047
Site B3	City B	2022-07-11	NC_009334.1	172764	3524	103	0.0853755	0.0285605
Site B4	City B	2022-07-11	LN827554.1	165750	1033	48	0.0360809	0.0173551
Site B4	City B	2022-07-11	NC_009334.1	172764	966	33	0.0264811	0.0114472
Site A2	City A	2022-07-12	LN827554.1	165750	1013	46	0.0381099	0.00982185
Site A2	City A	2022-07-12	NC_009334.1	172764	1022	33	0.0275644	0.00676005
Site A3	City A	2022-07-12	LN827554.1	165750	1912	65	0.0584239	0.0170527
Site A3	City A	2022-07-12	NC_009334.1	172764	1938	63	0.0541961	0.015857
Site A4	City A	2022-07-12	LN827554.1	165750	369	18	0.0158635	0.00437503
Site A4	City A	2022-07-12	NC_009334.1	172764	4680	70	0.054422	0.0163233
Site A5	City A	2022-07-12	LN827554.1	165750	350	11	0.0100121	0.00306642
Site A5	City A	2022-07-12	NC_009334.1	172764	76	9	0.00367294	0.00240703
Site B1	City B	2022-07-18	LN827554.1	165750	803	73	0.0683092	0.0354845
Site B1	City B	2022-07-18	NC_009334.1	172764	831	58	0.0575098	0.0270485
Site B2	City B	2022-07-18	LN827554.1	165750	5380	247	0.206812	0.164353
Site B2	City B	2022-07-18	NC_009334.1	172764	11915	488	0.386799	0.311531
Site B3	City B	2022-07-18	LN827554.1	165750	1404	50	0.0438587	0.0130769
Site B3	City B	2022-07-18	NC_009334.1	172764	3778	91	0.0767898	0.0228337
Site B4	City B	2022-07-18	LN827554.1	165750	1102	92	0.0778563	0.0228795
Site B4	City B	2022-07-18	NC_009334.1	172764	1439	32	0.0241869	0.00763499
Site A1	City A	2022-07-19	LN827554.1	165750	151	4	0.00358696	0.000684396
Site A1	City A	2022-07-19	NC_009334.1	172764	302	16	0.0131507	0.00262644
Site A2	City A	2022-07-19	LN827554.1	165750	1157	50	0.0406461	0.0101938
Site A2	City A	2022-07-19	NC_009334.1	172764	1093	57	0.0466069	0.0111491
Site A4	City A	2022-07-19	LN827554.1	165750	302	9	0.00792874	0.00206538
Site A4	City A	2022-07-19	NC_009334.1	172764	151	5	0.00411322	0.00110085
Site A5	City A	2022-07-19	LN827554.1	165750	1145	34	0.0282307	0.00706523
Site A5	City A	2022-07-19	NC_009334.1	172764	3516	75	0.0589929	0.0149523
Site A6	City A	2022-07-19	LN827554.1	165750	680	19	0.0155254	0.00469628
Site A6	City A	2022-07-19	NC_009334.1	172764	665	23	0.0162675	0.00545417
Site B1	City B	2022-07-25	LN827554.1	165750	445	27	0.0220894	0.00739806
Site B1	City B	2022-07-25	NC_009334.1	172764	701	51	0.040605	0.0134068
Site B2	City B	2022-07-25	LN827554.1	165750	769	22	0.016878	0.00708539
Site B2	City B	2022-07-25	NC_009334.1	172764	2278	64	0.0491096	0.0197752
Site B3	City B	2022-07-25	LN827554.1	165750	720	20	0.0159783	0.005165
Site B3	City B	2022-07-25	NC_009334.1	172764	1530	34	0.0271357	0.00842402
Site B4	City B	2022-07-25	LN827554.1	165750	268	5	0.00335749	0.00123853
Site B4	City B	2022-07-25	NC_009334.1	172764	284	3	0.00238683	0.000712947
Site A1	City A	2022-07-26	LN827554.1	165750	446	6	0.00545894	0.00148213
Site A1	City A	2022-07-26	NC_009334.1	172764	223	2	0.00174957	0.000473984
Site A2	City A	2022-07-26	LN827554.1	165750	2921	70	0.0583394	0.0138185
Site A2	City A	2022-07-26	NC_009334.1	172764	2651	79	0.0628165	0.014962
Site A3	City A	2022-07-26	LN827554.1	165750	237	7	0.00788043	0.00133742
Site A3	City A	2022-07-26	NC_009334.1	172764	259	8	0.0071489	0.00146643
Site A4	City A	2022-07-26	NC_009334.1	172764	213	6	0.0042233	0.00149479
Site A5	City A	2022-07-26	LN827554.1	165750	966	36	0.030628	0.00867611
Site A5	City A	2022-07-26	NC_009334.1	172764	3765	77	0.0605339	0.0178038
Site A6	City A	2022-07-26	LN827554.1	165750	508	26	0.0245048	0.00483726
Site A6	City A	2022-07-26	NC_009334.1	172764	151	5	0.00418854	0.000892476
Site B1	City B	2022-08-01	LN827554.1	165750	931	71	0.0605918	0.0198376
Site B1	City B	2022-08-01	NC_009334.1	172764	666	13	0.0110536	0.00348477
Site B2	City B	2022-08-01	LN827554.1	165750	2772	80	0.0651751	0.0348064
Site B2	City B	2022-08-01	NC_009334.1	172764	6370	203	0.164656	0.0847355
Site B3	City B	2022-08-01	LN827554.1	165750	1250	38	0.0317512	0.00890148
Site B3	City B	2022-08-01	NC_009334.1	172764	3933	97	0.0805671	0.0217997
Site B4	City B	2022-08-01	LN827554.1	165750	646	15	0.0123732	0.00418959
Site B4	City B	2022-08-01	NC_009334.1	172764	2305	31	0.0241753	0.00830696
Site A1	City A	2022-08-03	LN827554.1	165750	85	1	0.000513285	0.000207653
Site A1	City A	2022-08-03	NC_009334.1	172764	139	1	0.000805265	0.000199222
Site A2	City A	2022-08-03	LN827554.1	165750	487	31	0.0273551	0.00716293
Site A2	City A	2022-08-03	NC_009334.1	172764	365	6	0.00469834	0.00133009
Site A3	City A	2022-08-03	LN827554.1	165750	374	16	0.0133394	0.00381039
Site A3	City A	2022-08-03	NC_009334.1	172764	655	19	0.0146048	0.00434113
Site A5	City A	2022-08-03	LN827554.1	165750	494	44	0.0379106	0.0105575
Site A5	City A	2022-08-03	NC_009334.1	172764	261	2	0.00151204	0.000460404
Site A6	City A	2022-08-03	LN827554.1	165750	394	10	0.0064372	0.00274639
Site A6	City A	2022-08-03	NC_009334.1	172764	541	28	0.0211686	0.00737768
Site B1	City B	2022-08-04	LN827554.1	165750	534	14	0.0150785	0.0037614
Site B1	City B	2022-08-04	NC_009334.1	172764	1285	54	0.0505347	0.0139193
Site B2	City B	2022-08-04	LN827554.1	165750	266	10	0.00666667	0.00200084
Site B2	City B	2022-08-04	NC_009334.1	172764	622	47	0.0366019	0.00902218
Site B3	City B	2022-08-04	LN827554.1	165750	994	61	0.0487017	0.0128292
Site B3	City B	2022-08-04	NC_009334.1	172764	1362	173	0.137387	0.0349074
Site B4	City B	2022-08-04	LN827554.1	165750	723	26	0.0224819	0.00941249
Site B4	City B	2022-08-04	NC_009334.1	172764	1126	62	0.0533908	0.0215339
Site B1	City B	2022-08-08	LN827554.1	165750	768	28	0.0241787	0.0104465
Site B1	City B	2022-08-08	NC_009334.1	172764	1036	18	0.0151031	0.00644296
Site B2	City B	2022-08-08	LN827554.1	165750	3384	113	0.0919565	0.0461228
Site B2	City B	2022-08-08	NC_009334.1	172764	5944	151	0.117945	0.0591308
Site B3	City B	2022-08-08	LN827554.1	165750	1399	31	0.0260628	0.00723155
Site B3	City B	2022-08-08	NC_009334.1	172764	1360	41	0.031724	0.00917601
Site B4	City B	2022-08-08	LN827554.1	165750	1017	29	0.0241063	0.00652567
Site B4	City B	2022-08-08	NC_009334.1	172764	1747	42	0.0428181	0.00906727
Site A1	City A	2022-08-10	NC_009334.1	172764	150	3	0.00157577	0.000822359
Site A2	City A	2022-08-10	LN827554.1	165750	151	1	0.000911836	0.000297157
Site A2	City A	2022-08-10	NC_009334.1	172764	351	15	0.0103468	0.00427639
Site A3	City A	2022-08-10	LN827554.1	165750	1438	83	0.0677657	0.0151583
Site A3	City A	2022-08-10	NC_009334.1	172764	5968	136	0.111862	0.0238293
Site A4	City A	2022-08-10	LN827554.1	165750	218	15	0.0130978	0.00336662
Site A4	City A	2022-08-10	NC_009334.1	172764	218	21	0.0181967	0.00452192
Site A5	City A	2022-08-10	LN827554.1	165750	925	50	0.0402536	0.0144997
Site A5	City A	2022-08-10	NC_009334.1	172764	1142	53	0.0412018	0.0147457
Site A6	City A	2022-08-10	LN827554.1	165750	1473	72	0.0609299	0.0172319
Site A6	City A	2022-08-10	NC_009334.1	172764	1590	68	0.0543699	0.0156138
Site B1	City B	2022-08-11	LN827554.1	165750	390	15	0.00875604	0.00327529
Site B1	City B	2022-08-11	NC_009334.1	172764	97	20	0.0109898	0.00418975
Site B2	City B	2022-08-11	LN827554.1	165750	231	54	0.0549094	0.0099444
Site B2	City B	2022-08-11	NC_009334.1	172764	1337	30	0.036318	0.00530037
Site B3	City B	2022-08-11	LN827554.1	165750	1156	97	0.0898611	0.0210731
Site B3	City B	2022-08-11	NC_009334.1	172764	2285	248	0.20047	0.0516903
Site B4	City B	2022-08-11	LN827554.1	165750	177	5	0.00429348	0.0012831
Site B4	City B	2022-08-11	NC_009334.1	172764	1577	47	0.0392262	0.0115715
Site B1	City B	2022-08-15	LN827554.1	165750	848	42	0.0404589	0.0080477
Site B1	City B	2022-08-15	NC_009334.1	172764	1096	119	0.0979179	0.0218761
Site B2	City B	2022-08-15	LN827554.1	165750	3925	272	0.226111	0.101579
Site B2	City B	2022-08-15	NC_009334.1	172764	9029	385	0.307408	0.137942
Site B3	City B	2022-08-15	LN827554.1	165750	418	15	0.0324034	0.00174706
Site B3	City B	2022-08-15	NC_009334.1	172764	5059	155	0.143974	0.01732
Site B4	City B	2022-08-15	LN827554.1	165750	739	40	0.0488225	0.00665425
Site B4	City B	2022-08-15	NC_009334.1	172764	454	13	0.0160763	0.00207483
Site A1	City A	2022-08-16	NC_009334.1	172764	282	54	0.0415493	0.00730865
Site A3	City A	2022-08-16	NC_009334.1	172764	302	20	0.0161459	0.00376955
Site A4	City A	2022-08-16	LN827554.1	165750	289	9	0.0067814	0.0013287
Site A4	City A	2022-08-16	NC_009334.1	172764	289	4	0.00313995	0.000566557
Site A5	City A	2022-08-16	NC_009334.1	172764	1877	28	0.0222751	0.00497915
Site A6	City A	2022-08-16	LN827554.1	165750	479	56	0.0474094	0.0079392
Site A6	City A	2022-08-16	NC_009334.1	172764	584	63	0.0530838	0.00856898
Site B1	City B	2022-08-22	LN827554.1	165750	648	91	0.072971	0.0293132
Site B1	City B	2022-08-22	NC_009334.1	172764	483	29	0.0222404	0.0089623
Site B2	City B	2022-08-22	LN827554.1	165750	2370	179	0.14744	0.0544976
Site B2	City B	2022-08-22	NC_009334.1	172764	8292	366	0.313926	0.106907
Site B3	City B	2022-08-22	LN827554.1	165750	1131	100	0.0896799	0.0185137
Site B3	City B	2022-08-22	NC_009334.1	172764	3160	169	0.135342	0.0300179
Site B4	City B	2022-08-22	LN827554.1	165750	796	55	0.0466546	0.0122302
Site B4	City B	2022-08-22	NC_009334.1	172764	2474	153	0.120349	0.032641
Site A1	City A	2022-08-25	LN827554.1	165750	997	49	0.0389372	0.0102224
Site A1	City A	2022-08-25	NC_009334.1	172764	1165	105	0.0791998	0.0210158
Site A2	City A	2022-08-25	LN827554.1	165750	1342	46	0.0386111	0.00889696
Site A2	City A	2022-08-25	NC_009334.1	172764	2604	102	0.0797096	0.0189271
Site A3	City A	2022-08-25	LN827554.1	165750	445	18	0.0180012	0.00276551
Site A3	City A	2022-08-25	NC_009334.1	172764	927	13	0.0125193	0.00191623
Site A4	City A	2022-08-25	LN827554.1	165750	416	6	0.00520531	0.000843212
Site A4	City A	2022-08-25	NC_009334.1	172764	341	5	0.0045651	0.000674149
Site A5	City A	2022-08-25	LN827554.1	165750	280	17	0.0136473	0.00318171
Site A5	City A	2022-08-25	NC_009334.1	172764	436	15	0.0127742	0.00269342
Site A6	City A	2022-08-25	NC_009334.1	172764	604	4	0.00349914	0.00077828
Site B1	City B	2022-08-29	LN827554.1	165750	302	75	0.0613527	0.0205624
Site B1	City B	2022-08-29	NC_009334.1	172764	310	33	0.026006	0.00868014
Site B2	City B	2022-08-29	LN827554.1	165750	1839	110	0.0932911	0.0295547
Site B2	City B	2022-08-29	NC_009334.1	172764	2274	73	0.0680072	0.0188173
Site B3	City B	2022-08-29	LN827554.1	165750	1265	87	0.0718358	0.0194384
Site B3	City B	2022-08-29	NC_009334.1	172764	1509	64	0.0498511	0.013719
Site B4	City B	2022-08-29	LN827554.1	165750	445	12	0.0104529	0.00310421
Site B4	City B	2022-08-29	NC_009334.1	172764	460	20	0.016505	0.00496363
Site A1	City A	2022-08-30	LN827554.1	165750	407	6	0.00533213	0.00112775
Site A1	City A	2022-08-30	NC_009334.1	172764	294	7	0.00385832	0.00126229
Site A2	City A	2022-08-30	LN827554.1	165750	418	14	0.0120894	0.0032128
Site A2	City A	2022-08-30	NC_009334.1	172764	609	22	0.0199115	0.00484372
Site A3	City A	2022-08-30	LN827554.1	165750	868	25	0.0232971	0.00567474
Site A3	City A	2022-08-30	NC_009334.1	172764	1353	46	0.038618	0.0100176
Site A4	City A	2022-08-30	LN827554.1	165750	793	58	0.0436353	0.0130685
Site A4	City A	2022-08-30	NC_009334.1	172764	950	56	0.0407441	0.0121056
Site A5	City A	2022-08-30	LN827554.1	165750	1186	51	0.0425181	0.0129183
Site A5	City A	2022-08-30	NC_009334.1	172764	1287	68	0.0585526	0.0165251
Site A6	City A	2022-08-30	LN827554.1	165750	103	1	0.000621981	0.000230336
Site A6	City A	2022-08-30	NC_009334.1	172764	1337	16	0.013956	0.00353576
Site A1	City A	2022-09-06	LN827554.1	165750	512	12	0.0106703	0.0025988
Site A1	City A	2022-09-06	NC_009334.1	172764	1001	22	0.0170206	0.00457104
Site A2	City A	2022-09-06	LN827554.1	165750	681	28	0.0238527	0.003609
Site A2	City A	2022-09-06	NC_009334.1	172764	616	18	0.0147091	0.00222588
Site A3	City A	2022-09-06	LN827554.1	165750	1669	65	0.0581039	0.0159203
Site A3	City A	2022-09-06	NC_009334.1	172764	1468	36	0.0319789	0.00845943
Site A4	City A	2022-09-06	LN827554.1	165750	436	23	0.0194082	0.00386805
Site A4	City A	2022-09-06	NC_009334.1	172764	523	21	0.0187702	0.00338832
Site A5	City A	2022-09-06	LN827554.1	165750	485	18	0.0156643	0.00512017
Site A5	City A	2022-09-06	NC_009334.1	172764	1320	36	0.0294878	0.00982459
Site A6	City A	2022-09-06	LN827554.1	165750	302	30	0.0261534	0.00579328
Site A6	City A	2022-09-06	NC_009334.1	172764	481	13	0.00991229	0.0024085
Site B1	City B	2022-09-06	LN827554.1	165750	181	2	0.00195652	0.000403877
Site B1	City B	2022-09-06	NC_009334.1	172764	1994	28	0.022559	0.00542471
Site B3	City B	2022-09-06	LN827554.1	165750	453	20	0.0171437	0.00434772
Site B3	City B	2022-09-06	NC_009334.1	172764	348	4	0.00239262	0.000834242
Site B4	City B	2022-09-06	LN827554.1	165750	192	9	0.00877416	0.00227939
Site B1	City B	2022-09-12	LN827554.1	165750	388	13	0.0102476	0.00284362
Site B1	City B	2022-09-12	NC_009334.1	172764	302	16	0.0139328	0.00335775
Site B2	City B	2022-09-12	LN827554.1	165750	1110	82	0.0686473	0.0173473
Site B2	City B	2022-09-12	NC_009334.1	172764	1209	56	0.0432004	0.011366
Site B3	City B	2022-09-12	LN827554.1	165750	513	14	0.0119082	0.00343633
Site B3	City B	2022-09-12	NC_009334.1	172764	574	22	0.0193379	0.00518072
Site B4	City B	2022-09-12	LN827554.1	165750	302	5	0.00448671	0.00138256
Site B4	City B	2022-09-12	NC_009334.1	172764	839	11	0.00771664	0.00291815
Site A1	City A	2022-09-13	NC_009334.1	172764	151	2	0.00167426	0.000512995
Site A3	City A	2022-09-13	LN827554.1	165750	166	2	0.00100242	0.000387415
Site A3	City A	2022-09-13	NC_009334.1	172764	480	8	0.00480262	0.00148674
Site A4	City A	2022-09-13	LN827554.1	165750	208	13	0.0106824	0.00277205
Site A4	City A	2022-09-13	NC_009334.1	172764	150	3	0.00223041	0.000613733
Site A5	City A	2022-09-13	LN827554.1	165750	279	34	0.0218176	0.00854479
Site A5	City A	2022-09-13	NC_009334.1	172764	348	10	0.00666806	0.00241114
Site A1	City A	2022-09-19	LN827554.1	165750	263	5	0.00336353	0.0012826
Site A1	City A	2022-09-19	NC_009334.1	172764	453	23	0.0189672	0.00566045
Site A3	City A	2022-09-19	LN827554.1	165750	1176	21	0.0176147	0.00476131
Site A3	City A	2022-09-19	NC_009334.1	172764	1774	65	0.0495267	0.0141391
Site A4	City A	2022-09-19	LN827554.1	165750	302	66	0.0531582	0.0137846
Site A4	City A	2022-09-19	NC_009334.1	172764	103	2	0.00109493	0.000400758
Site A5	City A	2022-09-19	LN827554.1	165750	568	23	0.0196437	0.00531377
Site A5	City A	2022-09-19	NC_009334.1	172764	1160	29	0.021215	0.00642796
Site A6	City A	2022-09-19	LN827554.1	165750	302	9	0.00801932	0.00190966
Site A6	City A	2022-09-19	NC_009334.1	172764	454	11	0.00883474	0.00223927
Site B1	City B	2022-09-20	LN827554.1	165750	803	40	0.0380254	0.0118748
Site B1	City B	2022-09-20	NC_009334.1	172764	585	23	0.0224316	0.00655078
Site B2	City B	2022-09-20	LN827554.1	165750	746	38	0.0294143	0.0101518
Site B2	City B	2022-09-20	NC_009334.1	172764	2637	104	0.0782903	0.026656
Site B3	City B	2022-09-20	LN827554.1	165750	590	31	0.0308454	0.00841767
Site B3	City B	2022-09-20	NC_009334.1	172764	1806	60	0.0404718	0.0156308
Site B4	City B	2022-09-20	LN827554.1	165750	873	63	0.0533152	0.015021
Site B4	City B	2022-09-20	NC_009334.1	172764	1174	74	0.0612291	0.0169274
Site B2	City B	2022-09-26	LN827554.1	165750	707	46	0.0389312	0.00583957
Site B2	City B	2022-09-26	NC_009334.1	172764	556	24	0.0198651	0.00292304
Site B4	City B	2022-09-26	LN827554.1	165750	440	10	0.00767512	0.00182959
Site B4	City B	2022-09-26	NC_009334.1	172764	245	4	0.00297195	0.000702123
Site A1	City A	2022-09-28	LN827554.1	165750	210	16	0.0144505	0.0025349
Site A1	City A	2022-09-28	NC_009334.1	172764	210	22	0.0188571	0.00334398
Site A2	City A	2022-09-28	NC_009334.1	172764	229	3	0.00192337	0.000469879
Site A4	City A	2022-09-28	LN827554.1	165750	598	10	0.0110205	0.00170867
Site A4	City A	2022-09-28	NC_009334.1	172764	3743	49	0.0407093	0.00803257
Site A5	City A	2022-09-28	LN827554.1	165750	886	54	0.0493478	0.00907528
Site A5	City A	2022-09-28	NC_009334.1	172764	528	27	0.0223041	0.00435342
Site B3	City B	2022-09-28	LN827554.1	165750	887	32	0.0269565	0.00551259
Site B3	City B	2022-09-28	NC_009334.1	172764	1121	42	0.0352231	0.00694153
Site B1	City B	2022-10-03	LN827554.1	165750	726	39	0.0297101	0.00638149
Site B1	City B	2022-10-03	NC_009334.1	172764	2278	65	0.0518614	0.010204
Site B2	City B	2022-10-03	LN827554.1	165750	1765	83	0.072186	0.0175167
Site B2	City B	2022-10-03	NC_009334.1	172764	4135	123	0.102952	0.0249046
Site B3	City B	2022-10-03	LN827554.1	165750	1580	59	0.0556944	0.0124185
Site B3	City B	2022-10-03	NC_009334.1	172764	2374	68	0.0591667	0.0137318
Site B4	City B	2022-10-03	LN827554.1	165750	1410	63	0.0593116	0.0123247
Site B4	City B	2022-10-03	NC_009334.1	172764	1130	69	0.053947	0.0129504
Site A1	City A	2022-10-04	LN827554.1	165750	130	1	0.00101449	0.00021607
Site A1	City A	2022-10-04	NC_009334.1	172764	225	4	0.00481421	0.00082919
Site A4	City A	2022-10-04	LN827554.1	165750	151	3	0.00255435	0.000486618
Site A4	City A	2022-10-04	NC_009334.1	172764	1183	61	0.0489416	0.00949285
Site A5	City A	2022-10-04	LN827554.1	165750	2064	62	0.0519565	0.0164192
Site A5	City A	2022-10-04	NC_009334.1	172764	3163	78	0.0599488	0.0198177
Site A6	City A	2022-10-04	LN827554.1	165750	2819	160	0.136546	0.0227525
Site A6	City A	2022-10-04	NC_009334.1	172764	3215	171	0.142723	0.0233295
Site B1	City B	2022-10-10	LN827554.1	165750	509	57	0.0481099	0.0114966
Site B1	City B	2022-10-10	NC_009334.1	172764	1085	35	0.027773	0.00677271
Site B2	City B	2022-10-10	LN827554.1	165750	1806	76	0.0662681	0.0138639
Site B2	City B	2022-10-10	NC_009334.1	172764	3752	135	0.116769	0.0236268
Site B3	City B	2022-10-10	LN827554.1	165750	1669	163	0.140743	0.031504
Site B3	City B	2022-10-10	NC_009334.1	172764	1854	35	0.0345221	0.00649002
Site B4	City B	2022-10-10	LN827554.1	165750	4445	266	0.222011	0.046642
Site B4	City B	2022-10-10	NC_009334.1	172764	5007	402	0.319018	0.0676273
Site A2	City A	2022-10-11	LN827554.1	165750	211	5	0.00519928	0.00082939
Site A2	City A	2022-10-11	NC_009334.1	172764	469	17	0.0164123	0.00270544
Site A3	City A	2022-10-11	LN827554.1	165750	249	10	0.00794082	0.00181749
Site A3	City A	2022-10-11	NC_009334.1	172764	151	6	0.00488373	0.00104622
Site A4	City A	2022-10-11	LN827554.1	165750	283	7	0.00472826	0.00108615
Site A4	City A	2022-10-11	NC_009334.1	172764	283	11	0.00936193	0.00163751
Site A5	City A	2022-10-11	LN827554.1	165750	5008	411	0.350755	0.0764538
Site A5	City A	2022-10-11	NC_009334.1	172764	6652	306	0.243955	0.0546109
Site A6	City A	2022-10-11	LN827554.1	165750	271	8	0.00693237	0.00147811
Site A6	City A	2022-10-11	NC_009334.1	172764	271	6	0.00515601	0.00106357
Site B1	City B	2022-10-17	LN827554.1	165750	364	23	0.0194565	0.0043647
Site B1	City B	2022-10-17	NC_009334.1	172764	298	28	0.0225416	0.00509783
Site B2	City B	2022-10-17	LN827554.1	165750	1065	60	0.0572283	0.0105266
Site B2	City B	2022-10-17	NC_009334.1	172764	2602	112	0.096093	0.018852
Site B3	City B	2022-10-17	LN827554.1	165750	241	10	0.0090942	0.00136019
Site B3	City B	2022-10-17	NC_009334.1	172764	645	19	0.0147265	0.00247943
Site B4	City B	2022-10-17	LN827554.1	165750	2294	137	0.124124	0.026734
Site B4	City B	2022-10-17	NC_009334.1	172764	5014	189	0.162206	0.0353839
Site A1	City A	2022-10-18	LN827554.1	165750	178	10	0.00851449	0.00179012
Site A1	City A	2022-10-18	NC_009334.1	172764	151	6	0.00524871	0.00103047
Site A3	City A	2022-10-18	LN827554.1	165750	740	53	0.044535	0.00970867
Site A3	City A	2022-10-18	NC_009334.1	172764	956	26	0.0209253	0.00456938
Site A4	City A	2022-10-18	LN827554.1	165750	302	9	0.00763889	0.00167223
Site A4	City A	2022-10-18	NC_009334.1	172764	769	21	0.0189498	0.00374345
Site A5	City A	2022-10-18	LN827554.1	165750	1418	37	0.0302657	0.00830015
Site A5	City A	2022-10-18	NC_009334.1	172764	1238	46	0.038618	0.00990016
Site A6	City A	2022-10-18	LN827554.1	165750	425	10	0.00888285	0.00185661
Site A6	City A	2022-10-18	NC_009334.1	172764	2001	43	0.0282828	0.0076593
Site B1	City B	2022-10-24	LN827554.1	165750	4118	220	0.19189	0.054044
Site B1	City B	2022-10-24	NC_009334.1	172764	7394	323	0.26364	0.076125
Site B2	City B	2022-10-24	LN827554.1	165750	5492	221	0.202252	0.061027
Site B2	City B	2022-10-24	NC_009334.1	172764	6080	320	0.268425	0.0847774
Site B3	City B	2022-10-24	LN827554.1	165750	1014	70	0.0609481	0.0135554
Site B3	City B	2022-10-24	NC_009334.1	172764	2893	194	0.163874	0.0360426
Site B4	City B	2022-10-24	LN827554.1	165750	2003	105	0.0904046	0.021597
Site B4	City B	2022-10-24	NC_009334.1	172764	3657	140	0.110912	0.027627
Site A1	City A	2022-10-25	LN827554.1	165750	436	11	0.00943237	0.00201227
Site A1	City A	2022-10-25	NC_009334.1	172764	595	28	0.0235033	0.00491418
Site A2	City A	2022-10-25	LN827554.1	165750	2216	122	0.104952	0.0159661
Site A2	City A	2022-10-25	NC_009334.1	172764	2641	154	0.121919	0.0193357
Site A3	City A	2022-10-25	LN827554.1	165750	1222	60	0.0538345	0.0128406
Site A3	City A	2022-10-25	NC_009334.1	172764	2938	116	0.0956469	0.0238173
Site A4	City A	2022-10-25	LN827554.1	165750	476	43	0.0369143	0.00809434
Site A4	City A	2022-10-25	NC_009334.1	172764	2085	64	0.0524639	0.0115583
Site A6	City A	2022-10-25	LN827554.1	165750	1074	64	0.053744	0.0102222
Site A6	City A	2022-10-25	NC_009334.1	172764	4606	152	0.122956	0.0232921
Site B1	City B	2022-10-31	LN827554.1	165750	302	32	0.026087	0.00761786
Site B1	City B	2022-10-31	NC_009334.1	172764	151	12	0.00932138	0.00274072
Site B1	City B	2022-10-31	LN827554.1	165750	301	25	0.0212017	0.00971316
Site B1	City B	2022-10-31	NC_009334.1	172764	445	48	0.0399678	0.0178921
Site B2	City B	2022-10-31	LN827554.1	165750	3154	307	0.250211	0.0728616
Site B2	City B	2022-10-31	NC_009334.1	172764	3728	383	0.31786	0.0872086
Site B3	City B	2022-10-31	LN827554.1	165750	1940	105	0.0826268	0.0345686
Site B3	City B	2022-10-31	NC_009334.1	172764	5884	326	0.263455	0.10297
Site B4	City B	2022-10-31	LN827554.1	165750	356	20	0.0154891	0.00411496
Site B4	City B	2022-10-31	NC_009334.1	172764	780	18	0.013788	0.00355311
Site B4	City B	2022-10-31	LN827554.1	165750	246	17	0.00852053	0.0135673
Site B4	City B	2022-10-31	NC_009334.1	172764	387	14	0.0163023	0.0107194
Site B4	City B	2022-10-31	LN827554.1	165750	913	48	0.0364312	0.0154448
Site B4	City B	2022-10-31	NC_009334.1	172764	1336	32	0.0222288	0.00987853
Site A2	City A	2022-11-01	LN827554.1	165750	1022	37	0.0376087	0.00734202
Site A2	City A	2022-11-01	NC_009334.1	172764	1538	98	0.081158	0.0186569
Site A3	City A	2022-11-01	LN827554.1	165750	940	56	0.0457126	0.0109071
Site A3	City A	2022-11-01	NC_009334.1	172764	1031	137	0.108201	0.0256
Site A4	City A	2022-11-01	NC_009334.1	172764	1104	101	0.0785742	0.00486752
Site A5	City A	2022-11-01	LN827554.1	165750	2004	156	0.140918	0.0288336
Site A5	City A	2022-11-01	NC_009334.1	172764	3122	197	0.155132	0.0349334
Site A6	City A	2022-11-01	LN827554.1	165750	412	7	0.00525966	0.00104005
Site A6	City A	2022-11-01	NC_009334.1	172764	2247	44	0.0349624	0.00627206
Site B1	City B	2022-11-07	NC_009334.1	172764	1261	88	0.0700812	0.0336795
Site B2	City B	2022-11-07	LN827554.1	165750	431	23	0.0179891	0.00829587
Site B2	City B	2022-11-07	NC_009334.1	172764	1197	31	0.0285319	0.0107274
Site B3	City B	2022-11-07	LN827554.1	165750	1442	139	0.12314	0.0446691
Site B3	City B	2022-11-07	NC_009334.1	172764	2769	123	0.101261	0.0379226
Site B4	City B	2022-11-07	LN827554.1	165750	2259	299	0.239112	0.0364967
Site B4	City B	2022-11-07	NC_009334.1	172764	5552	416	0.324244	0.0487164
Site G1	City G	2022-11-07	LN827554.1	165750	967	105	0.0898853	0.0577157
Site G1	City G	2022-11-07	NC_009334.1	172764	166	12	0.00954731	0.00632829
Site A1	City A	2022-11-08	LN827554.1	165750	552	46	0.0359601	0.0156947
Site A1	City A	2022-11-08	NC_009334.1	172764	302	20	0.0155318	0.00654675
Site A2	City A	2022-11-08	LN827554.1	165750	795	45	0.0356522	0.00450062
Site A2	City A	2022-11-08	NC_009334.1	172764	2265	74	0.0589523	0.00710054
Site A3	City A	2022-11-08	LN827554.1	165750	759	116	0.100109	0.0254526
Site A3	City A	2022-11-08	NC_009334.1	172764	594	90	0.0765813	0.018946
Site A4	City A	2022-11-08	LN827554.1	165750	302	58	0.0473611	0.00925169
Site A4	City A	2022-11-08	NC_009334.1	172764	4267	132	0.105229	0.0202007
Site A5	City A	2022-11-08	LN827554.1	165750	453	49	0.0410447	0.0197935
Site A5	City A	2022-11-08	NC_009334.1	172764	2224	93	0.0731053	0.0360421
Site A6	City A	2022-11-08	LN827554.1	165750	3366	385	0.335803	0.048485
Site A6	City A	2022-11-08	NC_009334.1	172764	5793	366	0.273014	0.0442209
Site B1	City B	2022-11-15	LN827554.1	165750	437	45	0.0368358	0.0107342
Site B1	City B	2022-11-15	NC_009334.1	172764	734	132	0.108056	0.0302087
Site B1	City B	2022-11-15	LN827554.1	165750	503	24	0.0195954	0.00984515
Site B1	City B	2022-11-15	NC_009334.1	172764	651	33	0.0246272	0.0129875
Site B2	City B	2022-11-15	LN827554.1	165750	67	1	0.000404589	0.000345076
Site B2	City B	2022-11-15	NC_009334.1	172764	3986	128	0.110333	0.0423765
Site B3	City B	2022-11-15	LN827554.1	165750	2000	319	0.259819	0.0781271
Site B3	City B	2022-11-15	NC_009334.1	172764	6031	474	0.372229	0.111375
Site B4	City B	2022-11-15	LN827554.1	165750	2036	228	0.189831	0.0608282
Site B4	City B	2022-11-15	NC_009334.1	172764	7197	306	0.250333	0.0783235
Site G1	City G	2022-11-15	LN827554.1	165750	693	53	0.0371618	0.0105165
Site G1	City G	2022-11-15	NC_009334.1	172764	795	78	0.0612755	0.0148488
Site A1	City A	2022-11-16	LN827554.1	165750	510	34	0.0354408	0.00560235
Site A1	City A	2022-11-16	NC_009334.1	172764	963	33	0.0337922	0.00521682
Site A2	City A	2022-11-16	LN827554.1	165750	200	11	0.0093599	0.0020465
Site A2	City A	2022-11-16	NC_009334.1	172764	200	26	0.0205893	0.00464079
Site A3	City A	2022-11-16	LN827554.1	165750	694	70	0.0537319	0.00722558
Site A3	City A	2022-11-16	NC_009334.1	172764	3838	396	0.318827	0.0392166
Site A4	City A	2022-11-16	LN827554.1	165750	812	55	0.0455918	0.00947651
Site A4	City A	2022-11-16	NC_009334.1	172764	502	34	0.0267417	0.00562037
Site A5	City A	2022-11-16	LN827554.1	165750	1343	118	0.100773	0.0165135
Site A5	City A	2022-11-16	NC_009334.1	172764	1335	59	0.0469719	0.00792154
Site A6	City A	2022-11-16	LN827554.1	165750	1397	131	0.108321	0.032393
Site A6	City A	2022-11-16	NC_009334.1	172764	1931	156	0.121514	0.0370088
Site B1	City B	2022-11-21	LN827554.1	165750	941	173	0.148478	0.0402934
Site B1	City B	2022-11-21	NC_009334.1	172764	1108	101	0.083736	0.0225689
Site B2	City B	2022-11-21	LN827554.1	165750	1192	84	0.0672947	0.0234595
Site B2	City B	2022-11-21	NC_009334.1	172764	3901	162	0.139427	0.0434065
Site B3	City B	2022-11-21	LN827554.1	165750	1381	120	0.100447	0.072928
Site B3	City B	2022-11-21	NC_009334.1	172764	2277	120	0.094413	0.0699672
Site B4	City B	2022-11-21	LN827554.1	165750	2293	151	0.134855	0.0173052
Site B4	City B	2022-11-21	NC_009334.1	172764	6013	383	0.309801	0.0421114
Site G1	City G	2022-11-21	LN827554.1	165750	2866	243	0.198502	0.0474471
Site G1	City G	2022-11-21	NC_009334.1	172764	4121	261	0.208668	0.0488928
Site A3	City A	2022-11-22	LN827554.1	165750	2352	206	0.178454	0.0333729
Site A3	City A	2022-11-22	NC_009334.1	172764	2101	126	0.103445	0.0195838
Site A4	City A	2022-11-22	LN827554.1	165750	163	16	0.0127657	0.00231112
Site A4	City A	2022-11-22	NC_009334.1	172764	52	1	0.00030125	0.000138581
Site A5	City A	2022-11-22	LN827554.1	165750	302	29	0.024994	0.00623224
Site A5	City A	2022-11-22	NC_009334.1	172764	878	32	0.0226459	0.00659776
Site A6	City A	2022-11-22	LN827554.1	165750	697	111	0.0919988	0.0103536
Site A6	City A	2022-11-22	NC_009334.1	172764	696	55	0.0454019	0.0049219
Site B1	City B	2022-11-28	LN827554.1	165750	1381	83	0.0750423	0.0341553
Site B1	City B	2022-11-28	NC_009334.1	172764	2875	119	0.0966086	0.0469815
Site B1	City B	2022-11-28	LN827554.1	165750	2842	129	0.101304	0.0369938
Site B1	City B	2022-11-28	NC_009334.1	172764	5079	302	0.231152	0.0830896
Site B2	City B	2022-11-28	LN827554.1	165750	2617	187	0.159976	0.0648003
Site B2	City B	2022-11-28	NC_009334.1	172764	2921	173	0.1389	0.0575151
Site B3	City B	2022-11-28	LN827554.1	165750	1842	159	0.130556	0.0524482
Site B3	City B	2022-11-28	NC_009334.1	172764	2219	228	0.184556	0.0721554
Site B4	City B	2022-11-28	LN827554.1	165750	1068	86	0.0699457	0.051766
Site B4	City B	2022-11-28	NC_009334.1	172764	1125	115	0.102692	0.0664117
Site G1	City G	2022-11-28	LN827554.1	165750	2761	151	0.119607	0.0561318
Site G1	City G	2022-11-28	NC_009334.1	172764	7536	200	0.153765	0.0713284
Site A1	City A	2022-11-29	LN827554.1	165750	226	16	0.0138164	0.00509881
Site A1	City A	2022-11-29	NC_009334.1	172764	627	10	0.00668544	0.00305738
Site A2	City A	2022-11-29	LN827554.1	165750	1491	93	0.0732729	0.0227701
Site A2	City A	2022-11-29	NC_009334.1	172764	9585	246	0.178462	0.0577853
Site A4	City A	2022-11-29	LN827554.1	165750	1419	51	0.0449638	0.0158715
Site A4	City A	2022-11-29	NC_009334.1	172764	2235	77	0.0584194	0.02299
Site A5	City A	2022-11-29	LN827554.1	165750	709	38	0.0320531	0.0101703
Site A5	City A	2022-11-29	NC_009334.1	172764	909	88	0.06905	0.0225961
Site A6	City A	2022-11-29	LN827554.1	165750	358	4	0.00548309	0.000922986
Site A6	City A	2022-11-29	NC_009334.1	172764	324	9	0.00848135	0.00199241
Site B1	City B	2022-12-05	LN827554.1	165750	3126	147	0.12878	0.0414043
Site B1	City B	2022-12-05	NC_009334.1	172764	11321	486	0.3638	0.13133
Site B2	City B	2022-12-05	LN827554.1	165750	5360	263	0.218092	0.0837223
Site B2	City B	2022-12-05	NC_009334.1	172764	7871	284	0.220585	0.0867369
Site B3	City B	2022-12-05	LN827554.1	165750	2416	249	0.195942	0.0763366
Site B3	City B	2022-12-05	NC_009334.1	172764	5169	163	0.127487	0.0479426
Site B4	City B	2022-12-05	LN827554.1	165750	3875	207	0.168847	0.0728447
Site B4	City B	2022-12-05	NC_009334.1	172764	4109	244	0.192609	0.0823793
Site G1	City G	2022-12-05	LN827554.1	165750	877	33	0.0261111	0.010781
Site G1	City G	2022-12-05	NC_009334.1	172764	789	18	0.0122296	0.0056418
Site A1	City A	2022-12-08	LN827554.1	165750	819	23	0.0210507	0.00714947
Site A1	City A	2022-12-08	NC_009334.1	172764	1541	29	0.022252	0.00864857
Site A2	City A	2022-12-08	LN827554.1	165750	7769	484	0.380622	0.124946
Site A2	City A	2022-12-08	NC_009334.1	172764	20953	695	0.510955	0.172132
Site A3	City A	2022-12-08	LN827554.1	165750	273	4	0.00309783	0.00111463
Site A3	City A	2022-12-08	NC_009334.1	172764	4583	95	0.070226	0.0253977
Site A4	City A	2022-12-08	LN827554.1	165750	937	40	0.0321679	0.0124791
Site A4	City A	2022-12-08	NC_009334.1	172764	2659	73	0.0527999	0.0218498
Site A5	City A	2022-12-08	LN827554.1	165750	2488	88	0.0737017	0.029813
Site A5	City A	2022-12-08	NC_009334.1	172764	2140	85	0.0643459	0.0276275
Site A6	City A	2022-12-08	LN827554.1	165750	940	30	0.0269686	0.00637125
Site A6	City A	2022-12-08	NC_009334.1	172764	3148	72	0.0551983	0.0146702
Site B1	City B	2022-12-12	LN827554.1	165750	3766	142	0.123527	0.074436
Site B1	City B	2022-12-12	NC_009334.1	172764	6229	205	0.160422	0.103098
Site B2	City B	2022-12-12	LN827554.1	165750	7209	252	0.203696	0.0778149
Site B2	City B	2022-12-12	NC_009334.1	172764	12749	398	0.303504	0.117909
Site B3	City B	2022-12-12	LN827554.1	165750	4268	121	0.0946799	0.0363485
Site B3	City B	2022-12-12	NC_009334.1	172764	4892	164	0.125697	0.0472656
Site B4	City B	2022-12-12	LN827554.1	165750	4678	132	0.103019	0.0325953
Site B4	City B	2022-12-12	NC_009334.1	172764	13033	340	0.248902	0.0805491
Site A1	City A	2022-12-13	LN827554.1	165750	800	28	0.0237017	0.00741268
Site A1	City A	2022-12-13	NC_009334.1	172764	1077	44	0.0332939	0.0111756
Site A2	City A	2022-12-13	LN827554.1	165750	4092	111	0.095006	0.0404066
Site A2	City A	2022-12-13	NC_009334.1	172764	7504	151	0.118559	0.052736
Site A3	City A	2022-12-13	LN827554.1	165750	674	26	0.0227536	0.00671671
Site A3	City A	2022-12-13	NC_009334.1	172764	939	19	0.0148945	0.00470909
Site A4	City A	2022-12-13	LN827554.1	165750	1177	24	0.0191606	0.00698747
Site A4	City A	2022-12-13	NC_009334.1	172764	1718	24	0.0196392	0.00670379
Site A5	City A	2022-12-13	LN827554.1	165750	2823	75	0.0624034	0.0203925
Site A5	City A	2022-12-13	NC_009334.1	172764	4615	82	0.0706548	0.0213907
Site A6	City A	2022-12-13	LN827554.1	165750	536	22	0.0172283	0.00562165
Site A6	City A	2022-12-13	NC_009334.1	172764	2527	94	0.0688878	0.0230446
Site B1	City B	2022-12-13	LN827554.1	165750	7235	316	0.265018	0.128167
Site B1	City B	2022-12-13	NC_009334.1	172764	16394	473	0.357955	0.184056
Site G1	City G	2022-12-13	LN827554.1	165750	2808	80	0.0664855	0.0195436
Site G1	City G	2022-12-13	NC_009334.1	172764	2572	79	0.0608062	0.0185157
Site B1	City B	2022-12-19	LN827554.1	165750	4260	130	0.103871	0.0347098
Site B1	City B	2022-12-19	NC_009334.1	172764	11759	221	0.166012	0.056611
Site B2	City B	2022-12-19	LN827554.1	165750	7700	305	0.240646	0.102666
Site B2	City B	2022-12-19	NC_009334.1	172764	14544	419	0.315774	0.135313
Site B3	City B	2022-12-19	LN827554.1	165750	6807	213	0.176178	0.0680569
Site B3	City B	2022-12-19	NC_009334.1	172764	9004	251	0.198443	0.0769425
Site B4	City B	2022-12-19	LN827554.1	165750	3840	103	0.0856401	0.0288533
Site B4	City B	2022-12-19	NC_009334.1	172764	6898	146	0.100954	0.0392384
Site A1	City A	2022-12-20	LN827554.1	165750	693	10	0.00798309	0.00261565
Site A1	City A	2022-12-20	NC_009334.1	172764	2723	38	0.0296384	0.00953596
Site A2	City A	2022-12-20	LN827554.1	165750	1606	58	0.0500121	0.0116473
Site A2	City A	2022-12-20	NC_009334.1	172764	2148	51	0.0400025	0.00982577
Site A3	City A	2022-12-20	LN827554.1	165750	1056	21	0.0174215	0.00626507
Site A3	City A	2022-12-20	NC_009334.1	172764	2004	45	0.0333055	0.0128801
Site A4	City A	2022-12-20	LN827554.1	165750	1604	61	0.0503623	0.0124619
Site A4	City A	2022-12-20	NC_009334.1	172764	1653	44	0.0374303	0.00862399
Site A5	City A	2022-12-20	LN827554.1	165750	269	6	0.00511473	0.00157785
Site A5	City A	2022-12-20	NC_009334.1	172764	1801	27	0.0210528	0.00681206
Site A6	City A	2022-12-20	LN827554.1	165750	279	3	0.0026872	0.000652506
Site A6	City A	2022-12-20	NC_009334.1	172764	2737	46	0.034134	0.0095989
Site G1	City G	2022-12-20	LN827554.1	165750	3035	111	0.0906763	0.040809
Site G1	City G	2022-12-20	NC_009334.1	172764	6519	134	0.108033	0.0472648
Site A1	City A	2022-12-28	LN827554.1	165750	1180	19	0.0152355	0.00474591
Site A1	City A	2022-12-28	NC_009334.1	172764	1636	53	0.0390698	0.0127011
Site A2	City A	2022-12-28	LN827554.1	165750	1679	55	0.0436836	0.0127691
Site A2	City A	2022-12-28	NC_009334.1	172764	6200	119	0.0879593	0.0265061
Site A3	City A	2022-12-28	LN827554.1	165750	550	11	0.00945652	0.00331766
Site A3	City A	2022-12-28	NC_009334.1	172764	751	9	0.00856246	0.00260425
Site A4	City A	2022-12-28	LN827554.1	165750	5988	298	0.239595	0.187341
Site A4	City A	2022-12-28	NC_009334.1	172764	5879	254	0.194573	0.153197
Site A5	City A	2022-12-28	LN827554.1	165750	3115	93	0.0758031	0.0251087
Site A5	City A	2022-12-28	NC_009334.1	172764	4741	130	0.099233	0.0336732
Site A6	City A	2022-12-28	LN827554.1	165750	669	34	0.0244263	0.00823513
Site A6	City A	2022-12-28	NC_009334.1	172764	689	11	0.00895061	0.00255614
Site B1	City B	2022-12-28	LN827554.1	165750	1378	35	0.0307488	0.0135739
Site B1	City B	2022-12-28	NC_009334.1	172764	1795	56	0.0460044	0.0208365
Site B2	City B	2022-12-28	LN827554.1	165750	6083	168	0.133424	0.0576773
Site B2	City B	2022-12-28	NC_009334.1	172764	12119	334	0.25137	0.110013
Site B3	City B	2022-12-28	LN827554.1	165750	5234	180	0.142542	0.0488564
Site B3	City B	2022-12-28	NC_009334.1	172764	5329	251	0.19035	0.0653617
Site B4	City B	2022-12-28	LN827554.1	165750	3832	108	0.0906461	0.0347919
Site B4	City B	2022-12-28	NC_009334.1	172764	9987	212	0.159709	0.0655224
Site B1	City B	2023-01-04	LN827554.1	165750	720	16	0.0165036	0.00501775
Site B1	City B	2023-01-04	NC_009334.1	172764	2406	34	0.0298354	0.0102298
Site B2	City B	2023-01-04	LN827554.1	165750	9339	353	0.286395	0.109079
Site B2	City B	2023-01-04	NC_009334.1	172764	16080	463	0.346438	0.137261
Site B3	City B	2023-01-04	LN827554.1	165750	7070	244	0.203273	0.0663637
Site B3	City B	2023-01-04	NC_009334.1	172764	13511	316	0.237437	0.0824571
Site B4	City B	2023-01-04	LN827554.1	165750	4711	131	0.102337	0.034943
Site B4	City B	2023-01-04	NC_009334.1	172764	9422	245	0.184585	0.0626983
Site A1	City A	2023-01-05	LN827554.1	165750	1109	22	0.0171316	0.00412326
Site A1	City A	2023-01-05	NC_009334.1	172764	1129	18	0.0148308	0.00323661
Site A2	City A	2023-01-05	LN827554.1	165750	1056	24	0.0182005	0.00565508
Site A2	City A	2023-01-05	NC_009334.1	172764	3019	78	0.0562816	0.0176328
Site A3	City A	2023-01-05	LN827554.1	165750	873	40	0.0309179	0.00948018
Site A3	City A	2023-01-05	NC_009334.1	172764	1131	44	0.0308202	0.0100048
Site A4	City A	2023-01-05	LN827554.1	165750	2448	83	0.0678865	0.0265996
Site A4	City A	2023-01-05	NC_009334.1	172764	4733	132	0.102442	0.0405855
Site A5	City A	2023-01-05	LN827554.1	165750	1978	43	0.0367391	0.00997612
Site A5	City A	2023-01-05	NC_009334.1	172764	4564	173	0.130024	0.038507
Site G1	City G	2023-01-05	LN827554.1	165750	2001	94	0.0755133	0.0394001
Site G1	City G	2023-01-05	NC_009334.1	172764	7351	185	0.131571	0.0743946
Site B1	City B	2023-01-09	LN827554.1	165750	1444	107	0.0937742	0.0249993
Site B1	City B	2023-01-09	NC_009334.1	172764	2841	172	0.142619	0.0385543
Site B2	City B	2023-01-09	LN827554.1	165750	3050	249	0.203527	0.0564263
Site B2	City B	2023-01-09	NC_009334.1	172764	13555	721	0.552893	0.156754
Site B3	City B	2023-01-09	LN827554.1	165750	4530	413	0.355193	0.0875104
Site B3	City B	2023-01-09	NC_009334.1	172764	11863	592	0.455044	0.120346
Site B4	City B	2023-01-09	LN827554.1	165750	9351	1070	0.921588	0.17065
Site B4	City B	2023-01-09	NC_009334.1	172764	13419	1074	0.862161	0.164334
Site A1	City A	2023-01-10	LN827554.1	165750	588	22	0.0189734	0.00347658
Site A1	City A	2023-01-10	NC_009334.1	172764	787	42	0.0339428	0.00636765
Site A2	City A	2023-01-10	LN827554.1	165750	1002	89	0.071093	0.010723
Site A2	City A	2023-01-10	NC_009334.1	172764	5579	294	0.226523	0.0339841
Site A3	City A	2023-01-10	LN827554.1	165750	1240	119	0.0976691	0.0277752
Site A3	City A	2023-01-10	NC_009334.1	172764	1652	75	0.0546479	0.0167947
Site A4	City A	2023-01-10	LN827554.1	165750	963	44	0.036256	0.00693658
Site A4	City A	2023-01-10	NC_009334.1	172764	1628	74	0.0579443	0.0111924
Site A5	City A	2023-01-10	LN827554.1	165750	1436	200	0.169891	0.0341932
Site A5	City A	2023-01-10	NC_009334.1	172764	2535	296	0.236203	0.0485514
Site A6	City A	2023-01-10	LN827554.1	165750	744	81	0.0738768	0.0128169
Site A6	City A	2023-01-10	NC_009334.1	172764	2454	69	0.0572259	0.0104749
Site G1	City G	2023-01-10	LN827554.1	165750	3426	313	0.270091	0.0541066
Site G1	City G	2023-01-10	NC_009334.1	172764	6467	536	0.435724	0.0888937
Site B1	City B	2023-01-18	LN827554.1	165750	1669	132	0.112554	0.0276913
Site B1	City B	2023-01-18	NC_009334.1	172764	4734	241	0.195164	0.0485051
Site B2	City B	2023-01-18	LN827554.1	165750	8270	571	0.476624	0.0932899
Site B2	City B	2023-01-18	NC_009334.1	172764	19279	1164	0.932485	0.182453
Site B3	City B	2023-01-18	LN827554.1	165750	5146	479	0.394662	0.116501
Site B3	City B	2023-01-18	NC_009334.1	172764	8302	589	0.463137	0.137439
Site B4	City B	2023-01-18	LN827554.1	165750	7718	729	0.620556	0.153633
Site B4	City B	2023-01-18	NC_009334.1	172764	12793	637	0.50836	0.128795
Site A1	City A	2023-01-19	LN827554.1	165750	302	15	0.0123007	0.00193661
Site A1	City A	2023-01-19	NC_009334.1	172764	302	17	0.0122296	0.00210571
Site A2	City A	2023-01-19	LN827554.1	165750	4298	311	0.259771	0.0513216
Site A2	City A	2023-01-19	NC_009334.1	172764	6335	513	0.401538	0.0812189
Site A3	City A	2023-01-19	LN827554.1	165750	1557	115	0.0921679	0.0240233
Site A3	City A	2023-01-19	NC_009334.1	172764	1556	118	0.0928835	0.0236492
Site A4	City A	2023-01-19	LN827554.1	165750	3336	223	0.184028	0.0390488
Site A4	City A	2023-01-19	NC_009334.1	172764	3634	228	0.177575	0.0383034
Site A5	City A	2023-01-19	LN827554.1	165750	249	6	0.00676328	0.00108485
Site A5	City A	2023-01-19	NC_009334.1	172764	663	33	0.0288621	0.00572446
Site A6	City A	2023-01-19	LN827554.1	165750	1975	207	0.183611	0.0316695
Site A6	City A	2023-01-19	NC_009334.1	172764	4621	211	0.180634	0.0309709
Site G1	City G	2023-01-19	LN827554.1	165750	9668	1039	0.865036	0.193448
Site G1	City G	2023-01-19	NC_009334.1	172764	16171	924	0.727635	0.165052
Site B1	City B	2023-01-23	LN827554.1	165750	1626	203	0.166908	0.0314401
Site B1	City B	2023-01-23	NC_009334.1	172764	6101	408	0.327279	0.0606246
Site B2	City B	2023-01-23	LN827554.1	165750	9135	544	0.461341	0.116618
Site B2	City B	2023-01-23	NC_009334.1	172764	15641	697	0.565348	0.143351
Site B3	City B	2023-01-23	LN827554.1	165750	8423	650	0.559348	0.100669
Site B3	City B	2023-01-23	NC_009334.1	172764	19681	1112	0.863203	0.16523
Site B4	City B	2023-01-23	LN827554.1	165750	13520	1178	0.997101	0.18851
Site B4	City B	2023-01-23	NC_009334.1	172764	27715	1737	1.37186	0.266679
Site G1	City G	2023-01-24	LN827554.1	165750	3784	167	0.145809	0.0445631
Site G1	City G	2023-01-24	NC_009334.1	172764	9835	330	0.267	0.0844837
Site A1	City A	2023-01-25	LN827554.1	165750	402	49	0.0440942	0.00591508
Site A1	City A	2023-01-25	NC_009334.1	172764	4018	227	0.187731	0.02629
Site A2	City A	2023-01-25	LN827554.1	165750	1262	117	0.0952899	0.017367
Site A2	City A	2023-01-25	NC_009334.1	172764	4097	211	0.168932	0.0300485
Site A3	City A	2023-01-25	LN827554.1	165750	302	16	0.0135447	0.00281969
Site A3	City A	2023-01-25	NC_009334.1	172764	295	6	0.00462882	0.00101446
Site A4	City A	2023-01-25	LN827554.1	165750	1904	172	0.141588	0.0322088
Site A4	City A	2023-01-25	NC_009334.1	172764	5798	273	0.217074	0.0490467
Site A5	City A	2023-01-25	LN827554.1	165750	715	99	0.0751268	0.0171785
Site A5	City A	2023-01-25	NC_009334.1	172764	1871	73	0.0546306	0.0121527
Site A6	City A	2023-01-25	LN827554.1	165750	3694	285	0.239535	0.0528656
Site A6	City A	2023-01-25	NC_009334.1	172764	4692	283	0.22194	0.0503634
Site B1	City B	2023-01-30	LN827554.1	165750	3033	136	0.11942	0.0233715
Site B1	City B	2023-01-30	NC_009334.1	172764	8401	337	0.26594	0.055562
Site B2	City B	2023-01-30	LN827554.1	165750	7082	439	0.371093	0.102346
Site B2	City B	2023-01-30	NC_009334.1	172764	13733	511	0.40243	0.114295
Site B3	City B	2023-01-30	LN827554.1	165750	4405	208	0.183563	0.0384206
Site B3	City B	2023-01-30	NC_009334.1	172764	16726	648	0.523231	0.114835
Site B4	City B	2023-01-30	LN827554.1	165750	11990	649	0.546757	0.11585
Site B4	City B	2023-01-30	NC_009334.1	172764	27866	1119	0.858702	0.191639
Site A1	City A	2023-02-02	LN827554.1	165750	726	41	0.0386051	0.00497181
Site A1	City A	2023-02-02	NC_009334.1	172764	1265	69	0.0709734	0.0080275
Site A2	City A	2023-02-02	LN827554.1	165750	8849	792	0.686956	0.0732872
Site A2	City A	2023-02-02	NC_009334.1	172764	25744	1409	1.12697	0.125088
Site A3	City A	2023-02-02	LN827554.1	165750	1778	76	0.0619807	0.00802101
Site A3	City A	2023-02-02	NC_009334.1	172764	2082	101	0.08351	0.0102267
Site A4	City A	2023-02-02	LN827554.1	165750	2550	114	0.0955495	0.0210787
Site A4	City A	2023-02-02	NC_009334.1	172764	5840	211	0.156401	0.0374302
Site A5	City A	2023-02-02	LN827554.1	165750	5302	425	0.351546	0.0437987
Site A5	City A	2023-02-02	NC_009334.1	172764	12174	568	0.457518	0.0561591
Site A6	City A	2023-02-02	LN827554.1	165750	249	21	0.0180314	0.00262206
Site A6	City A	2023-02-02	NC_009334.1	172764	1581	29	0.0225185	0.00347393
Site G1	City G	2023-02-02	LN827554.1	165750	7586	559	0.46776	0.102321
Site G1	City G	2023-02-02	NC_009334.1	172764	18762	1077	0.83466	0.189134
Site B1	City B	2023-02-06	LN827554.1	165750	1806	102	0.0819203	0.0538281
Site B1	City B	2023-02-06	NC_009334.1	172764	1861	119	0.0907806	0.0602499
Site B2	City B	2023-02-06	LN827554.1	165750	3763	107	0.0889734	0.0699941
Site B2	City B	2023-02-06	NC_009334.1	172764	9289	163	0.125963	0.102298
Site B3	City B	2023-02-06	LN827554.1	165750	4364	70	0.0582548	0.0414529
Site B3	City B	2023-02-06	NC_009334.1	172764	8200	136	0.109053	0.0772674
Site B4	City B	2023-02-06	LN827554.1	165750	6408	133	0.112452	0.0802432
Site B4	City B	2023-02-06	NC_009334.1	172764	9336	174	0.143082	0.100718
Site F1	City F	2023-02-06	LN827554.1	165750	10945	295	0.246316	0.171278
Site F1	City F	2023-02-06	NC_009334.1	172764	20529	395	0.31823	0.220028
Site G1	City G	2023-02-06	LN827554.1	165750	2454	43	0.0333152	0.0203572
Site G1	City G	2023-02-06	NC_009334.1	172764	5671	111	0.0899927	0.0504166
Site A1	City A	2023-02-08	LN827554.1	165750	3812	121	0.10151	0.0461399
Site A1	City A	2023-02-08	NC_009334.1	172764	4868	129	0.0994184	0.0471934
Site A2	City A	2023-02-08	LN827554.1	165750	496	14	0.0114191	0.00575597
Site A2	City A	2023-02-08	NC_009334.1	172764	1091	21	0.0155202	0.00828342
Site A3	City A	2023-02-08	LN827554.1	165750	1245	20	0.0155857	0.0129583
Site A3	City A	2023-02-08	NC_009334.1	172764	1503	50	0.0397013	0.0310806
Site A4	City A	2023-02-08	LN827554.1	165750	1797	76	0.066407	0.0382355
Site A4	City A	2023-02-08	NC_009334.1	172764	4659	183	0.142711	0.0883293
Site A5	City A	2023-02-08	LN827554.1	165750	711	13	0.0106461	0.00609517
Site A5	City A	2023-02-08	NC_009334.1	172764	1049	34	0.028584	0.015294
Site A6	City A	2023-02-08	LN827554.1	165750	655	54	0.0428804	0.0162961
Site A6	City A	2023-02-08	NC_009334.1	172764	688	30	0.0237756	0.00868581
Site B1	City B	2023-02-13	LN827554.1	165750	1289	15	0.0144263	0.00832708
Site B1	City B	2023-02-13	NC_009334.1	172764	1499	18	0.0139154	0.00958681
Site B2	City B	2023-02-13	LN827554.1	165750	2857	170	0.141757	0.0914545
Site B2	City B	2023-02-13	NC_009334.1	172764	4171	181	0.144507	0.0934189
Site B3	City B	2023-02-13	LN827554.1	165750	2099	84	0.0733273	0.0314836
Site B3	City B	2023-02-13	NC_009334.1	172764	2845	152	0.123993	0.0546574
Site B4	City B	2023-02-13	LN827554.1	165750	2710	66	0.0557971	0.0257751
Site B4	City B	2023-02-13	NC_009334.1	172764	5226	114	0.0911571	0.0427132
Site F1	City F	2023-02-13	LN827554.1	165750	568	19	0.0168478	0.0128848
Site F1	City F	2023-02-13	NC_009334.1	172764	377	15	0.0124382	0.00975919
Site G1	City G	2023-02-13	LN827554.1	165750	856	51	0.0443961	0.0324072
Site G1	City G	2023-02-13	NC_009334.1	172764	3182	74	0.0561658	0.0451131
Site A1	City A	2023-02-16	LN827554.1	165750	231	8	0.00527778	0.00469098
Site A1	City A	2023-02-16	NC_009334.1	172764	280	20	0.0155665	0.0112513
Site A2	City A	2023-02-16	LN827554.1	165750	517	10	0.00772343	0.00437568
Site A2	City A	2023-02-16	NC_009334.1	172764	615	8	0.00772823	0.00335843
Site A3	City A	2023-02-16	LN827554.1	165750	398	4	0.00330918	0.00246843
Site A3	City A	2023-02-16	NC_009334.1	172764	514	5	0.0037019	0.00296027
Site A4	City A	2023-02-16	LN827554.1	165750	302	14	0.0117271	0.00927153
Site A4	City A	2023-02-16	NC_009334.1	172764	302	10	0.00765291	0.00635366
Site A5	City A	2023-02-16	LN827554.1	165750	465	18	0.0150362	0.00955063
Site A5	City A	2023-02-16	NC_009334.1	172764	626	19	0.0185269	0.00967194
Site B1	City B	2023-02-20	LN827554.1	165750	608	9	0.00585145	0.00477584
Site B1	City B	2023-02-20	NC_009334.1	172764	2026	30	0.0230862	0.0152732
Site B2	City B	2023-02-20	LN827554.1	165750	5383	91	0.0726087	0.0529963
Site B2	City B	2023-02-20	NC_009334.1	172764	5195	84	0.067648	0.0469336
Site B3	City B	2023-02-20	LN827554.1	165750	5895	74	0.0601389	0.0386823
Site B3	City B	2023-02-20	NC_009334.1	172764	13494	205	0.16359	0.10281
Site B4	City B	2023-02-20	LN827554.1	165750	3381	56	0.0497585	0.0296876
Site B4	City B	2023-02-20	NC_009334.1	172764	5902	87	0.07219	0.0442493
Site F1	City F	2023-02-20	LN827554.1	165750	249	13	0.0106643	0.00702199
Site F1	City F	2023-02-20	NC_009334.1	172764	1517	37	0.0253514	0.0191743
Site G1	City G	2023-02-20	LN827554.1	165750	905	22	0.0163829	0.00929421
Site G1	City G	2023-02-20	NC_009334.1	172764	3901	84	0.0665937	0.0340463
Site A1	City A	2023-02-22	LN827554.1	165750	1246	34	0.0279589	0.0168076
Site A1	City A	2023-02-22	NC_009334.1	172764	1275	35	0.0271415	0.0165995
Site A2	City A	2023-02-22	LN827554.1	165750	815	15	0.0133816	0.00629119
Site A2	City A	2023-02-22	NC_009334.1	172764	1917	19	0.0162849	0.00764532
Site A3	City A	2023-02-22	LN827554.1	165750	1080	15	0.012663	0.00647874
Site A3	City A	2023-02-22	NC_009334.1	172764	1793	21	0.0175478	0.00870199
Site A4	City A	2023-02-22	LN827554.1	165750	946	28	0.0241486	0.0168266
Site A4	City A	2023-02-22	NC_009334.1	172764	1179	58	0.0513458	0.03344
Site A5	City A	2023-02-22	LN827554.1	165750	1516	29	0.0276389	0.0126908
Site A5	City A	2023-02-22	NC_009334.1	172764	1765	32	0.0257685	0.0134351
Site A6	City A	2023-02-22	LN827554.1	165750	1533	27	0.020779	0.0149596
Site A6	City A	2023-02-22	NC_009334.1	172764	3211	62	0.0489532	0.0329571
Site B1	City B	2023-02-27	LN827554.1	165750	1944	30	0.0245592	0.0175634
Site B1	City B	2023-02-27	NC_009334.1	172764	3410	74	0.0570116	0.0415643
Site B2	City B	2023-02-27	LN827554.1	165750	1411	39	0.034215	0.0146802
Site B2	City B	2023-02-27	NC_009334.1	172764	1776	30	0.0242738	0.010834
Site B3	City B	2023-02-27	LN827554.1	165750	367	12	0.00765097	0.00609138
Site B3	City B	2023-02-27	NC_009334.1	172764	322	9	0.00487214	0.00438306
Site B4	City B	2023-02-27	LN827554.1	165750	2580	52	0.0422886	0.0263396
Site B4	City B	2023-02-27	NC_009334.1	172764	8384	118	0.0955253	0.057344
Site F1	City F	2023-02-27	LN827554.1	165750	2288	69	0.0576268	0.0471656
Site F1	City F	2023-02-27	NC_009334.1	172764	3549	79	0.061345	0.0518088
Site G1	City G	2023-02-27	LN827554.1	165750	639	31	0.0250543	0.0179627
Site G1	City G	2023-02-27	NC_009334.1	172764	1614	56	0.0451006	0.0311314
Site A1	City A	2023-03-01	NC_009334.1	172764	1712	36	0.0297716	0.0178639
Site A2	City A	2023-03-01	LN827554.1	165750	181	24	0.0216546	0.0130175
Site A2	City A	2023-03-01	NC_009334.1	172764	63	2	0.000689399	0.00104075
Site A3	City A	2023-03-01	LN827554.1	165750	541	11	0.00728865	0.0043415
Site A3	City A	2023-03-01	NC_009334.1	172764	2070	29	0.0224605	0.0109811
Site A4	City A	2023-03-01	LN827554.1	165750	140	7	0.00698672	0.00337224
Site A4	City A	2023-03-01	NC_009334.1	172764	215	3	0.00330217	0.00138657
Site A5	City A	2023-03-01	LN827554.1	165750	611	31	0.0240278	0.0143365
Site A5	City A	2023-03-01	NC_009334.1	172764	590	39	0.0314748	0.017304
Site A6	City A	2023-03-01	LN827554.1	165750	598	14	0.0119867	0.00666352
Site A6	City A	2023-03-01	NC_009334.1	172764	4496	71	0.0533155	0.0324216
Site B1	City B	2023-03-06	LN827554.1	165750	667	19	0.015314	0.00831027
Site B1	City B	2023-03-06	NC_009334.1	172764	854	37	0.0300092	0.0155261
Site B2	City B	2023-03-06	LN827554.1	165750	1496	16	0.0153986	0.00756061
Site B2	City B	2023-03-06	NC_009334.1	172764	4843	82	0.0619822	0.037175
Site B3	City B	2023-03-06	LN827554.1	165750	4017	103	0.0810447	0.0482408
Site B3	City B	2023-03-06	NC_009334.1	172764	8322	159	0.124254	0.0714455
Site B4	City B	2023-03-06	LN827554.1	165750	4220	97	0.0833031	0.0380072
Site B4	City B	2023-03-06	NC_009334.1	172764	9177	173	0.132255	0.065034
Site F1	City F	2023-03-06	LN827554.1	165750	925	28	0.0240217	0.0150115
Site F1	City F	2023-03-06	NC_009334.1	172764	2293	30	0.0249053	0.0154307
Site G1	City G	2023-03-06	LN827554.1	165750	1229	38	0.0212138	0.016968
Site G1	City G	2023-03-06	NC_009334.1	172764	1331	79	0.0651106	0.0338434
Site C2	City C	2023-03-07	LN827554.1	165750	215	2	0.00129831	0.000882465
Site C2	City C	2023-03-07	NC_009334.1	172764	1334	14	0.0120674	0.00592647
Site A1	City A	2023-03-08	LN827554.1	165750	1047	27	0.0215821	0.0112153
Site A1	City A	2023-03-08	NC_009334.1	172764	2529	50	0.0390525	0.0199259
Site A2	City A	2023-03-08	LN827554.1	165750	408	18	0.0169746	0.00650035
Site A2	City A	2023-03-08	NC_009334.1	172764	4792	80	0.0610147	0.0277175
Site A3	City A	2023-03-08	LN827554.1	165750	205	7	0.00554348	0.0025706
Site A3	City A	2023-03-08	NC_009334.1	172764	2447	52	0.0408484	0.0183206
Site A4	City A	2023-03-08	LN827554.1	165750	1377	25	0.0215157	0.0123367
Site A4	City A	2023-03-08	NC_009334.1	172764	840	18	0.0140429	0.00852177
Site A5	City A	2023-03-08	LN827554.1	165750	1553	51	0.0428321	0.0310947
Site A5	City A	2023-03-08	NC_009334.1	172764	3706	169	0.136101	0.0988559
Site A6	City A	2023-03-08	LN827554.1	165750	1571	33	0.0306159	0.00986373
Site A6	City A	2023-03-08	NC_009334.1	172764	1639	25	0.0237466	0.00716915
Site C1	City C	2023-03-08	LN827554.1	165750	3059	79	0.0690338	0.0209943
Site C1	City C	2023-03-08	NC_009334.1	172764	2856	78	0.058767	0.019887
Site B1	City B	2023-03-13	LN827554.1	165750	2030	68	0.0607911	0.0251942
Site B1	City B	2023-03-13	NC_009334.1	172764	2978	75	0.0647746	0.0266595
Site B2	City B	2023-03-13	LN827554.1	165750	2472	64	0.0563889	0.0321694
Site B2	City B	2023-03-13	NC_009334.1	172764	4653	102	0.0822123	0.0491885
Site B3	City B	2023-03-13	LN827554.1	165750	951	31	0.0289915	0.0128866
Site B3	City B	2023-03-13	NC_009334.1	172764	4267	65	0.0534951	0.0259232
Site B4	City B	2023-03-13	LN827554.1	165750	2675	75	0.0647222	0.0397381
Site B4	City B	2023-03-13	NC_009334.1	172764	2849	62	0.0499901	0.0315165
Site F1	City F	2023-03-13	LN827554.1	165750	1514	67	0.0566848	0.0299533
Site F1	City F	2023-03-13	NC_009334.1	172764	1690	58	0.046491	0.024877
Site G1	City G	2023-03-13	LN827554.1	165750	443	11	0.0100302	0.00572403
Site G1	City G	2023-03-13	NC_009334.1	172764	453	12	0.00984856	0.00599088
Site C2	City C	2023-03-14	LN827554.1	165750	244	2	0.00154589	0.000674853
Site C1	City C	2023-03-15	LN827554.1	165750	871	37	0.0314734	0.0158688
Site C1	City C	2023-03-15	NC_009334.1	172764	3393	68	0.0521974	0.0279803
Site B1	City B	2023-03-20	LN827554.1	165750	309	8	0.00698672	0.00160605
Site B1	City B	2023-03-20	NC_009334.1	172764	225	3	0.0017264	0.000577816
Site F1	City F	2023-03-20	LN827554.1	165750	173	4	0.00297101	0.00115639
Site F1	City F	2023-03-20	NC_009334.1	172764	1741	23	0.0184226	0.0063793
Site G1	City G	2023-03-20	LN827554.1	165750	287	4	0.00292271	0.00139275
Site G1	City G	2023-03-20	NC_009334.1	172764	1307	27	0.021325	0.00901936
Site B2	City B	2023-03-21	LN827554.1	165750	1516	101	0.0851812	0.0295157
Site B2	City B	2023-03-21	NC_009334.1	172764	1786	92	0.0726592	0.0257941
Site B3	City B	2023-03-21	LN827554.1	165750	2489	82	0.0680918	0.0237789
Site B3	City B	2023-03-21	NC_009334.1	172764	1681	28	0.0219391	0.00778997
Site B4	City B	2023-03-21	LN827554.1	165750	1093	100	0.0849094	0.0262954
Site B4	City B	2023-03-21	NC_009334.1	172764	3670	134	0.108902	0.0338053
Site C2	City C	2023-03-21	LN827554.1	165750	208	9	0.00972826	0.00222627
Site C2	City C	2023-03-21	NC_009334.1	172764	208	5	0.00566003	0.0011866
Site A1	City A	2023-03-22	LN827554.1	165750	182	5	0.00451691	0.000992977
Site A1	City A	2023-03-22	NC_009334.1	172764	1421	49	0.0392552	0.0093361
Site A2	City A	2023-03-22	LN827554.1	165750	1060	29	0.0291123	0.007593
Site A2	City A	2023-03-22	NC_009334.1	172764	1101	30	0.0297311	0.00753593
Site A4	City A	2023-03-22	LN827554.1	165750	1431	26	0.0204106	0.00884433
Site A4	City A	2023-03-22	NC_009334.1	172764	3529	53	0.0431251	0.0172969
Site A5	City A	2023-03-22	NC_009334.1	172764	255	12	0.00908965	0.00265676
Site A6	City A	2023-03-22	LN827554.1	165750	170	10	0.00827899	0.00162621
Site C1	City C	2023-03-22	LN827554.1	165750	516	9	0.00763285	0.00273372
Site C1	City C	2023-03-22	NC_009334.1	172764	1671	35	0.0292097	0.0101995
Site B1	City B	2023-03-27	LN827554.1	165750	1693	97	0.0887862	0.0200498
Site B1	City B	2023-03-27	NC_009334.1	172764	1572	63	0.0539238	0.0124934
Site B2	City B	2023-03-27	LN827554.1	165750	671	7	0.00580918	0.00163856
Site B2	City B	2023-03-27	NC_009334.1	172764	1317	11	0.00863777	0.00247034
Site B3	City B	2023-03-27	LN827554.1	165750	2042	68	0.0589312	0.0189535
Site B3	City B	2023-03-27	NC_009334.1	172764	4219	94	0.0757412	0.0251367
Site B4	City B	2023-03-27	LN827554.1	165750	1275	42	0.0353684	0.0131426
Site B4	City B	2023-03-27	NC_009334.1	172764	5813	124	0.101828	0.0372268
Site F1	City F	2023-03-27	LN827554.1	165750	1150	37	0.0291969	0.0108464
Site F1	City F	2023-03-27	NC_009334.1	172764	6946	125	0.095392	0.0351557
Site G1	City G	2023-03-27	LN827554.1	165750	993	25	0.0282669	0.00771662
Site G1	City G	2023-03-27	NC_009334.1	172764	5929	100	0.0849294	0.0296133
Site A1	City A	2023-03-28	LN827554.1	165750	1513	21	0.021087	0.00468516
Site A1	City A	2023-03-28	NC_009334.1	172764	1899	37	0.0302641	0.00791967
Site A2	City A	2023-03-28	LN827554.1	165750	655	34	0.0323007	0.00886927
Site A2	City A	2023-03-28	NC_009334.1	172764	688	31	0.0267649	0.00775838
Site A4	City A	2023-03-28	LN827554.1	165750	204	2	0.00123188	0.000666753
Site A4	City A	2023-03-28	NC_009334.1	172764	349	10	0.00650585	0.00319842
Site A5	City A	2023-03-28	LN827554.1	165750	194	10	0.00857488	0.00225567
Site A5	City A	2023-03-28	NC_009334.1	172764	1251	18	0.0138517	0.00389537
Site A6	City A	2023-03-28	LN827554.1	165750	1064	20	0.0192331	0.00488172
Site A6	City A	2023-03-28	NC_009334.1	172764	2237	43	0.0377606	0.0100696
Site C2	City C	2023-03-28	LN827554.1	165750	1991	72	0.0575423	0.0137631
Site C2	City C	2023-03-28	NC_009334.1	172764	2157	46	0.0375868	0.00843612
Site C1	City C	2023-03-29	LN827554.1	165750	121	4	0.00282609	0.000961188
Site C1	City C	2023-03-29	NC_009334.1	172764	678	50	0.041335	0.0115271
Site B1	City B	2023-04-03	LN827554.1	165750	5293	364	0.305713	0.184699
Site B1	City B	2023-04-03	NC_009334.1	172764	7085	427	0.342359	0.20787
Site B2	City B	2023-04-03	LN827554.1	165750	1046	30	0.0234118	0.0103808
Site B2	City B	2023-04-03	NC_009334.1	172764	2591	63	0.0478408	0.0209146
Site B3	City B	2023-04-03	LN827554.1	165750	2013	50	0.0408031	0.0137359
Site B3	City B	2023-04-03	NC_009334.1	172764	2408	88	0.072161	0.0231936
Site B4	City B	2023-04-03	LN827554.1	165750	382	9	0.006093	0.00242985
Site B4	City B	2023-04-03	NC_009334.1	172764	1683	24	0.0187297	0.00621653
Site F1	City F	2023-04-03	LN827554.1	165750	412	22	0.0188828	0.00595514
Site F1	City F	2023-04-03	NC_009334.1	172764	429	11	0.00917075	0.00285669
Site G1	City G	2023-04-03	LN827554.1	165750	1040	32	0.0265399	0.0127942
Site G1	City G	2023-04-03	NC_009334.1	172764	2488	41	0.0319151	0.015727
Site A1	City A	2023-04-04	LN827554.1	165750	1386	36	0.0285326	0.00786402
Site A1	City A	2023-04-04	NC_009334.1	172764	1951	36	0.0283175	0.00754475
Site A2	City A	2023-04-04	LN827554.1	165750	499	7	0.00754227	0.00172743
Site A2	City A	2023-04-04	NC_009334.1	172764	944	12	0.00988912	0.00284108
Site A3	City A	2023-04-04	LN827554.1	165750	246	7	0.00616546	0.0013963
Site A3	City A	2023-04-04	NC_009334.1	172764	302	8	0.00634943	0.00153098
Site A4	City A	2023-04-04	LN827554.1	165750	756	36	0.03093	0.011576
Site A4	City A	2023-04-04	NC_009334.1	172764	1404	20	0.016505	0.00617
Site A5	City A	2023-04-04	LN827554.1	165750	1405	33	0.0274758	0.00894443
Site A5	City A	2023-04-04	NC_009334.1	172764	2492	57	0.0450775	0.0148222
Site A6	City A	2023-04-04	LN827554.1	165750	1152	24	0.0195954	0.00565268
Site A6	City A	2023-04-04	NC_009334.1	172764	2627	38	0.0301134	0.00858671
Site C2	City C	2023-04-04	NC_009334.1	172764	741	7	0.00469255	0.00144512
Site C1	City C	2023-04-05	LN827554.1	165750	1493	44	0.0380797	0.00921788
Site C1	City C	2023-04-05	NC_009334.1	172764	2065	38	0.0266143	0.00763769
Site B1	City B	2023-04-10	LN827554.1	165750	1040	26	0.0216123	0.00518506
Site B1	City B	2023-04-10	NC_009334.1	172764	4585	74	0.0586105	0.0141583
Site B2	City B	2023-04-10	LN827554.1	165750	1110	31	0.0253865	0.0104181
Site B2	City B	2023-04-10	NC_009334.1	172764	1545	22	0.017739	0.00709333
Site B3	City B	2023-04-10	LN827554.1	165750	883	68	0.0654227	0.0144323
Site B3	City B	2023-04-10	NC_009334.1	172764	1966	61	0.0523944	0.012421
Site B4	City B	2023-04-10	LN827554.1	165750	1203	47	0.0407911	0.0152386
Site B4	City B	2023-04-10	NC_009334.1	172764	1865	55	0.0437508	0.0171085
Site F1	City F	2023-04-10	LN827554.1	165750	1015	32	0.0246558	0.0106664
Site F1	City F	2023-04-10	NC_009334.1	172764	1865	35	0.0288737	0.0111928
Site A1	City A	2023-04-11	LN827554.1	165750	146	6	0.00489734	0.00123745
Site A1	City A	2023-04-11	NC_009334.1	172764	1748	43	0.0321063	0.00850832
Site A2	City A	2023-04-11	NC_009334.1	172764	273	20	0.0127973	0.00477327
Site A4	City A	2023-04-11	LN827554.1	165750	453	13	0.0111836	0.00277522
Site A4	City A	2023-04-11	NC_009334.1	172764	773	16	0.0117256	0.00327699
Site A5	City A	2023-04-11	LN827554.1	165750	729	25	0.0190821	0.00615211
Site A5	City A	2023-04-11	NC_009334.1	172764	1006	42	0.0317298	0.00991593
Site A6	City A	2023-04-11	LN827554.1	165750	1987	40	0.0340338	0.00900185
Site A6	City A	2023-04-11	NC_009334.1	172764	3530	40	0.0300381	0.00863639
Site C2	City C	2023-04-11	LN827554.1	165750	807	15	0.0127717	0.00345523
Site C2	City C	2023-04-11	NC_009334.1	172764	4214	94	0.0709502	0.0207737
Site C1	City C	2023-04-12	LN827554.1	165750	1151	17	0.0130254	0.00341111
Site C1	City C	2023-04-12	NC_009334.1	172764	1095	33	0.0275992	0.00635274
Site B1	City B	2023-04-17	LN827554.1	165750	493	13	0.0105133	0.00294937
Site B1	City B	2023-04-17	NC_009334.1	172764	2225	20	0.0161343	0.00435327
Site B2	City B	2023-04-17	LN827554.1	165750	2766	75	0.0632005	0.0200566
Site B2	City B	2023-04-17	NC_009334.1	172764	6964	145	0.117383	0.0372019
Site B3	City B	2023-04-17	LN827554.1	165750	2397	60	0.0463225	0.0150765
Site B3	City B	2023-04-17	NC_009334.1	172764	3534	106	0.0844601	0.0255537
Site B4	City B	2023-04-17	LN827554.1	165750	2277	32	0.0283575	0.0098665
Site B4	City B	2023-04-17	NC_009334.1	172764	2615	30	0.0261856	0.00887432
Site F1	City F	2023-04-17	LN827554.1	165750	2101	71	0.0539795	0.021108
Site F1	City F	2023-04-17	NC_009334.1	172764	5066	132	0.102089	0.0376499
Site A1	City A	2023-04-18	LN827554.1	165750	817	24	0.0194928	0.00463441
Site A1	City A	2023-04-18	NC_009334.1	172764	2416	36	0.0309129	0.00666939
Site A2	City A	2023-04-18	LN827554.1	165750	2259	72	0.0591304	0.0236005
Site A2	City A	2023-04-18	NC_009334.1	172764	2061	32	0.024297	0.0100633
Site A4	City A	2023-04-18	LN827554.1	165750	631	18	0.0158575	0.00501932
Site A4	City A	2023-04-18	NC_009334.1	172764	3484	59	0.0501524	0.0157843
Site A5	City A	2023-04-18	LN827554.1	165750	326	10	0.00870773	0.00201887
Site A5	City A	2023-04-18	NC_009334.1	172764	1385	35	0.0275992	0.00677918
Site A6	City A	2023-04-18	LN827554.1	165750	151	2	0.00182367	0.000581545
Site A6	City A	2023-04-18	NC_009334.1	172764	151	2	0.00174957	0.000557935
Site C2	City C	2023-04-18	LN827554.1	165750	635	13	0.00999396	0.00273211
Site C2	City C	2023-04-18	NC_009334.1	172764	376	8	0.00655219	0.00161304
Site G1	City G	2023-04-18	LN827554.1	165750	1195	31	0.0258514	0.00961099
Site G1	City G	2023-04-18	NC_009334.1	172764	4388	74	0.0605397	0.0220109
Site C1	City C	2023-04-19	LN827554.1	165750	542	13	0.0101812	0.00293703
Site C1	City C	2023-04-19	NC_009334.1	172764	453	9	0.00705621	0.00195078
Site B1	City B	2023-04-24	LN827554.1	165750	645	17	0.0169807	0.00295498
Site B1	City B	2023-04-24	NC_009334.1	172764	886	25	0.0209948	0.00416913
Site B2	City B	2023-04-24	LN827554.1	165750	1541	73	0.0615157	0.0157293
Site B2	City B	2023-04-24	NC_009334.1	172764	1827	107	0.0828206	0.0221192
Site B3	City B	2023-04-24	LN827554.1	165750	3248	157	0.134251	0.0292587
Site B3	City B	2023-04-24	NC_009334.1	172764	4696	174	0.138535	0.0311103
Site B4	City B	2023-04-24	LN827554.1	165750	1609	80	0.0702536	0.015706
Site B4	City B	2023-04-24	NC_009334.1	172764	3789	77	0.0577937	0.0145033
Site F1	City F	2023-04-24	LN827554.1	165750	164	5	0.00455314	0.00115441
Site F1	City F	2023-04-24	NC_009334.1	172764	164	7	0.00574693	0.00155056
Site G1	City G	2023-04-24	LN827554.1	165750	820	67	0.0594384	0.0156808
Site G1	City G	2023-04-24	NC_009334.1	172764	4022	104	0.0835274	0.0233521
Site C2	City C	2023-04-25	LN827554.1	165750	1401	48	0.0449215	0.00696325
Site C2	City C	2023-04-25	NC_009334.1	172764	3213	73	0.064062	0.01016
Site C1	City C	2023-04-26	LN827554.1	165750	591	28	0.0233877	0.00588008
Site C1	City C	2023-04-26	NC_009334.1	172764	5672	128	0.0997138	0.025789
Site A2	City A	2023-04-27	LN827554.1	165750	1072	34	0.0285628	0.00502414
Site A2	City A	2023-04-27	NC_009334.1	172764	1064	54	0.045089	0.00765556
Site A4	City A	2023-04-27	LN827554.1	165750	1237	95	0.0765761	0.0218581
Site A4	City A	2023-04-27	NC_009334.1	172764	3958	74	0.0592478	0.0163351
Site A5	City A	2023-04-27	NC_009334.1	172764	258	6	0.00511546	0.000786944
Site A6	City A	2023-04-27	LN827554.1	165750	1433	73	0.0622705	0.0128421
Site A6	City A	2023-04-27	NC_009334.1	172764	1706	76	0.0637376	0.012827
Site B1	City B	2023-05-01	NC_009334.1	172764	1995	22	0.0172466	0.00486375
Site B2	City B	2023-05-01	LN827554.1	165750	1972	64	0.0541667	0.014212
Site B2	City B	2023-05-01	NC_009334.1	172764	2170	76	0.063587	0.0161916
Site B3	City B	2023-05-01	LN827554.1	165750	2061	98	0.087814	0.0169036
Site B3	City B	2023-05-01	NC_009334.1	172764	4248	97	0.0847266	0.0160519
Site B4	City B	2023-05-01	LN827554.1	165750	1260	42	0.036558	0.00783376
Site B4	City B	2023-05-01	NC_009334.1	172764	8660	235	0.191114	0.0420522
Site F1	City F	2023-05-01	LN827554.1	165750	690	32	0.0288043	0.00722852
Site F1	City F	2023-05-01	NC_009334.1	172764	1113	39	0.0334735	0.0084521
Site G1	City G	2023-05-01	LN827554.1	165750	812	39	0.0320048	0.0092451
Site G1	City G	2023-05-01	NC_009334.1	172764	788	29	0.0219565	0.00659546
Site A1	City A	2023-05-02	LN827554.1	165750	134	2	0.00161836	0.000340943
Site A1	City A	2023-05-02	NC_009334.1	172764	134	2	0.0015526	0.000327101
Site A2	City A	2023-05-02	LN827554.1	165750	590	20	0.0166727	0.00364704
Site A2	City A	2023-05-02	NC_009334.1	172764	1441	32	0.0223331	0.00559836
Site A3	City A	2023-05-02	LN827554.1	165750	90	2	0.00100242	0.000412298
Site A3	City A	2023-05-02	NC_009334.1	172764	524	10	0.00907806	0.00197779
Site A4	City A	2023-05-02	LN827554.1	165750	1542	62	0.0539674	0.0176281
Site A4	City A	2023-05-02	NC_009334.1	172764	1269	38	0.0311273	0.0103657
Site A6	City A	2023-05-02	LN827554.1	165750	1635	74	0.061401	0.0157123
Site A6	City A	2023-05-02	NC_009334.1	172764	4958	118	0.104847	0.0240376
Site C2	City C	2023-05-02	LN827554.1	165750	1302	41	0.034849	0.00482611
Site C2	City C	2023-05-02	NC_009334.1	172764	2845	65	0.0548565	0.00734052
Site C1	City C	2023-05-03	LN827554.1	165750	153	5	0.00455918	0.00101739
Site C1	City C	2023-05-03	NC_009334.1	172764	2207	32	0.026678	0.00624692
Site B1	City B	2023-05-08	LN827554.1	165750	201	7	0.0053744	0.00151389
Site B1	City B	2023-05-08	NC_009334.1	172764	201	5	0.00425806	0.00103745
Site B2	City B	2023-05-08	LN827554.1	165750	2287	50	0.0408031	0.0105153
Site B2	City B	2023-05-08	NC_009334.1	172764	3954	49	0.0411902	0.00988665
Site B3	City B	2023-05-08	LN827554.1	165750	379	8	0.00756039	0.00189435
Site B3	City B	2023-05-08	NC_009334.1	172764	1297	53	0.0453613	0.0120406
Site B4	City B	2023-05-08	LN827554.1	165750	1626	30	0.0254952	0.00600354
Site B4	City B	2023-05-08	NC_009334.1	172764	8050	155	0.123791	0.029759
Site G1	City G	2023-05-08	LN827554.1	165750	792	22	0.0215399	0.00665046
Site G1	City G	2023-05-08	NC_009334.1	172764	652	10	0.0105553	0.00290021
Site A1	City A	2023-05-09	LN827554.1	165750	145	2	0.00188406	0.00043504
Site A1	City A	2023-05-09	NC_009334.1	172764	938	9	0.00734587	0.0018782
Site A2	City A	2023-05-09	LN827554.1	165750	222	3	0.00432971	0.000619057
Site A2	City A	2023-05-09	NC_009334.1	172764	405	5	0.00461724	0.000989873
Site A3	City A	2023-05-09	LN827554.1	165750	342	7	0.0060628	0.00203379
Site A3	City A	2023-05-09	NC_009334.1	172764	479	11	0.00820327	0.00306621
Site A4	City A	2023-05-09	LN827554.1	165750	302	10	0.00911836	0.00216814
Site A4	City A	2023-05-09	NC_009334.1	172764	1314	24	0.0173277	0.00499227
Site A5	City A	2023-05-09	NC_009334.1	172764	103	1	0.000596707	0.000173826
Site A6	City A	2023-05-09	LN827554.1	165750	1717	57	0.0512258	0.00997253
Site A6	City A	2023-05-09	NC_009334.1	172764	2248	93	0.076112	0.0156104
Site C2	City C	2023-05-09	LN827554.1	165750	1084	49	0.0432609	0.0130954
Site C2	City C	2023-05-09	NC_009334.1	172764	727	28	0.0240247	0.00717926
Site F1	City F	2023-05-10	LN827554.1	165750	2627	61	0.0480193	0.0127513
Site F1	City F	2023-05-10	NC_009334.1	172764	4572	103	0.0844312	0.0206568
Site B2	City B	2023-05-15	LN827554.1	165750	151	3	0.00271739	0.000707436
Site B2	City B	2023-05-15	NC_009334.1	172764	149	3	0.00235207	0.000678715
Site B3	City B	2023-05-15	LN827554.1	165750	604	11	0.0090157	0.00250355
Site B3	City B	2023-05-15	NC_009334.1	172764	1121	19	0.0143673	0.00414876
Site B4	City B	2023-05-15	LN827554.1	165750	803	48	0.0391727	0.011353
Site B4	City B	2023-05-15	NC_009334.1	172764	872	32	0.0261856	0.00726137
Site F1	City F	2023-05-15	LN827554.1	165750	543	32	0.0290097	0.0135435
Site F1	City F	2023-05-15	NC_009334.1	172764	583	25	0.0219507	0.0101513
Site G1	City G	2023-05-15	LN827554.1	165750	396	12	0.0108152	0.00493097
Site G1	City G	2023-05-15	NC_009334.1	172764	295	12	0.00968635	0.00473078
Site C2	City C	2023-05-16	LN827554.1	165750	1260	75	0.0710809	0.00516165
Site C2	City C	2023-05-16	NC_009334.1	172764	2025	124	0.110147	0.00818746
Site A2	City A	2023-05-17	LN827554.1	165750	139	3	0.00283213	0.000470582
Site A2	City A	2023-05-17	NC_009334.1	172764	188	3	0.00407846	0.000451477
Site A3	City A	2023-05-17	LN827554.1	165750	182	2	0.00260266	0.000377147
Site A3	City A	2023-05-17	NC_009334.1	172764	182	3	0.00280974	0.000542753
Site A4	City A	2023-05-17	LN827554.1	165750	409	6	0.004843	0.00134174
Site A4	City A	2023-05-17	NC_009334.1	172764	402	6	0.00582803	0.00128727
Site A5	City A	2023-05-17	LN827554.1	165750	484	24	0.0186051	0.00380312
Site A5	City A	2023-05-17	NC_009334.1	172764	682	22	0.0173566	0.00334466
Site A6	City A	2023-05-17	LN827554.1	165750	303	8	0.00620169	0.00136243
Site A6	City A	2023-05-17	NC_009334.1	172764	1914	34	0.026145	0.00555526
Site C1	City C	2023-05-17	LN827554.1	165750	401	15	0.00894324	0.00383928
Site C1	City C	2023-05-17	NC_009334.1	172764	404	39	0.0291691	0.00957686
Site B1	City B	2023-05-22	LN827554.1	165750	2492	120	0.0970048	0.0270145
Site B1	City B	2023-05-22	NC_009334.1	172764	2616	156	0.145498	0.033693
Site B2	City B	2023-05-22	LN827554.1	165750	837	19	0.0178684	0.00369179
Site B2	City B	2023-05-22	NC_009334.1	172764	690	18	0.0135736	0.00335549
Site B3	City B	2023-05-22	LN827554.1	165750	626	34	0.030779	0.0100897
Site B3	City B	2023-05-22	NC_009334.1	172764	1584	41	0.0303683	0.011673
Site F1	City F	2023-05-22	LN827554.1	165750	554	23	0.0188043	0.0115573
Site F1	City F	2023-05-22	NC_009334.1	172764	901	65	0.0491385	0.031336
Site G1	City G	2023-05-22	LN827554.1	165750	910	31	0.0225242	0.01179
Site G1	City G	2023-05-22	NC_009334.1	172764	949	39	0.0340355	0.0142305
Site B4	City B	2023-05-22	LN827554.1	165750	1468	116	0.0933454	0.0199708
Site B4	City B	2023-05-22	NC_009334.1	172764	2504	115	0.0868817	0.0189949
Site A1	City A	2023-05-23	LN827554.1	165750	446	51	0.0438768	0.00915155
Site A1	City A	2023-05-23	NC_009334.1	172764	1359	65	0.0584947	0.0111902
Site A2	City A	2023-05-23	LN827554.1	165750	453	49	0.0400604	0.00895605
Site A2	City A	2023-05-23	NC_009334.1	172764	529	38	0.0284508	0.00666353
Site A3	City A	2023-05-23	LN827554.1	165750	411	50	0.0405918	0.0111432
Site A3	City A	2023-05-23	NC_009334.1	172764	508	39	0.031301	0.00833883
Site A4	City A	2023-05-23	LN827554.1	165750	1150	63	0.0494263	0.0156017
Site A4	City A	2023-05-23	NC_009334.1	172764	1867	40	0.0331201	0.00950365
Site A5	City A	2023-05-23	LN827554.1	165750	109	1	0.000658213	0.000202644
Site A5	City A	2023-05-23	NC_009334.1	172764	269	2	0.00155839	0.000388834
Site A6	City A	2023-05-23	LN827554.1	165750	1020	27	0.0208515	0.00654798
Site A6	City A	2023-05-23	NC_009334.1	172764	4037	177	0.140603	0.0411829
Site C2	City C	2023-05-23	LN827554.1	165750	187	9	0.00858092	0.00150906
Site C2	City C	2023-05-23	NC_009334.1	172764	187	5	0.00420592	0.000804332
Site C1	City C	2023-05-24	LN827554.1	165750	1021	94	0.0770773	0.0181109
Site C1	City C	2023-05-24	NC_009334.1	172764	3078	141	0.108068	0.0260635
Site E1	City E	2023-05-24	LN827554.1	165750	2522	179	0.14003	0.0588699
Site E1	City E	2023-05-24	NC_009334.1	172764	4925	144	0.114672	0.0454363
Site H1	City H	2023-05-24	LN827554.1	165750	413	7	0.00528986	0.00150132
Site H1	City H	2023-05-24	NC_009334.1	172764	2151	33	0.0236076	0.00679031
Site I1	City I	2023-05-24	LN827554.1	165750	196	2	0.00236111	0.000597353
Site I1	City I	2023-05-24	NC_009334.1	172764	196	3	0.00340644	0.000859651
Site I2	City I	2023-05-24	LN827554.1	165750	1368	49	0.0418056	0.0118725
Site I2	City I	2023-05-24	NC_009334.1	172764	2499	82	0.0627006	0.0190616
Site C2	City C	2023-05-30	NC_009334.1	172764	5720	149	0.106249	0.0234705
Site F1	City F	2023-05-30	LN827554.1	165750	436	27	0.0224336	0.00584434
Site F1	City F	2023-05-30	NC_009334.1	172764	344	10	0.00864936	0.00207669
Site G1	City G	2023-05-30	LN827554.1	165750	377	13	0.0123913	0.00299296
Site G1	City G	2023-05-30	NC_009334.1	172764	338	6	0.00363818	0.00132529
Site A2	City A	2023-05-31	LN827554.1	165750	791	16	0.0125302	0.00330807
Site A2	City A	2023-05-31	NC_009334.1	172764	842	46	0.033039	0.00912459
Site A3	City A	2023-05-31	LN827554.1	165750	158	2	0.000954106	0.000407177
Site A3	City A	2023-05-31	NC_009334.1	172764	1730	118	0.0947258	0.0230481
Site A4	City A	2023-05-31	LN827554.1	165750	911	33	0.0239191	0.00839277
Site A4	City A	2023-05-31	NC_009334.1	172764	2922	59	0.0386643	0.0143961
Site A5	City A	2023-05-31	LN827554.1	165750	1344	70	0.0500725	0.0174551
Site A5	City A	2023-05-31	NC_009334.1	172764	1687	138	0.102935	0.0330144
Site A6	City A	2023-05-31	LN827554.1	165750	893	99	0.0790882	0.0209034
Site A6	City A	2023-05-31	NC_009334.1	172764	1039	89	0.0686097	0.018029
Site B1	City B	2023-05-31	NC_009334.1	172764	453	10	0.00745594	0.00246834
Site B2	City B	2023-05-31	LN827554.1	165750	862	49	0.0382246	0.0130198
Site B2	City B	2023-05-31	NC_009334.1	172764	3205	84	0.0676133	0.0214135
Site B3	City B	2023-05-31	LN827554.1	165750	535	16	0.0191184	0.0040434
Site B3	City B	2023-05-31	NC_009334.1	172764	854	22	0.022362	0.00533396
Site C1	City C	2023-05-31	LN827554.1	165750	237	11	0.0083756	0.00204316
Site C1	City C	2023-05-31	NC_009334.1	172764	192	2	0.00179591	0.000356402
Site E1	City E	2023-05-31	LN827554.1	165750	4055	190	0.151969	0.0385059
Site E1	City E	2023-05-31	NC_009334.1	172764	4963	214	0.162345	0.041609
Site H1	City H	2023-05-31	LN827554.1	165750	1095	65	0.0528261	0.00870575
Site H1	City H	2023-05-31	NC_009334.1	172764	1568	63	0.0463288	0.00809532
Site I1	City I	2023-05-31	LN827554.1	165750	2695	129	0.0986353	0.0246303
Site I1	City I	2023-05-31	NC_009334.1	172764	2754	143	0.1098	0.0261949
Site I2	City I	2023-05-31	LN827554.1	165750	1085	32	0.0250302	0.00699894
Site I2	City I	2023-05-31	NC_009334.1	172764	1016	29	0.0217422	0.00608528
Site B4	City B	2023-05-31	LN827554.1	165750	423	20	0.0165399	0.0052536
Site B4	City B	2023-05-31	NC_009334.1	172764	1298	52	0.0389713	0.0131048
Site B1	City B	2023-06-05	LN827554.1	165750	566	27	0.0214976	0.00385992
Site B1	City B	2023-06-05	NC_009334.1	172764	749	19	0.0166325	0.00260596
Site B2	City B	2023-06-05	LN827554.1	165750	1927	64	0.0474275	0.0136397
Site B2	City B	2023-06-05	NC_009334.1	172764	3108	75	0.0586859	0.0153351
Site B3	City B	2023-06-05	LN827554.1	165750	1783	62	0.0544142	0.0117692
Site B3	City B	2023-06-05	NC_009334.1	172764	2228	67	0.052881	0.012202
Site F1	City F	2023-06-05	LN827554.1	165750	1389	67	0.0533756	0.0131794
Site F1	City F	2023-06-05	NC_009334.1	172764	1179	64	0.0483275	0.0120782
Site G1	City G	2023-06-05	LN827554.1	165750	471	9	0.00844203	0.00184597
Site G1	City G	2023-06-05	NC_009334.1	172764	1600	24	0.0190019	0.00472273
Site B4	City B	2023-06-05	LN827554.1	165750	686	18	0.0136353	0.0033377
Site B4	City B	2023-06-05	NC_009334.1	172764	1537	55	0.0418912	0.00978447
Site A1	City A	2023-06-06	LN827554.1	165750	288	10	0.00819444	0.00194268
Site A1	City A	2023-06-06	NC_009334.1	172764	439	18	0.0141877	0.00335486
Site A2	City A	2023-06-06	LN827554.1	165750	554	15	0.0116304	0.00253903
Site A2	City A	2023-06-06	NC_009334.1	172764	1444	23	0.0186543	0.00373512
Site A3	City A	2023-06-06	LN827554.1	165750	449	22	0.0188828	0.00607905
Site A3	City A	2023-06-06	NC_009334.1	172764	799	27	0.020456	0.00715776
Site A4	City A	2023-06-06	LN827554.1	165750	184	3	0.00177536	0.000557545
Site A4	City A	2023-06-06	NC_009334.1	172764	256	2	0.00148308	0.000356606
Site A5	City A	2023-06-06	LN827554.1	165750	6172	198	0.16006	0.0401561
Site A5	City A	2023-06-06	NC_009334.1	172764	14143	330	0.256613	0.0642096
Site A6	City A	2023-06-06	LN827554.1	165750	1145	27	0.0235266	0.00478518
Site A6	City A	2023-06-06	NC_009334.1	172764	831	16	0.0129885	0.00272054
Site C2	City C	2023-06-06	LN827554.1	165750	125	1	0.000754831	0.000220091
Site C2	City C	2023-06-06	NC_009334.1	172764	571	5	0.00418274	0.00105578
Site C1	City C	2023-06-07	LN827554.1	165750	475	14	0.0126449	0.00300083
Site C1	City C	2023-06-07	NC_009334.1	172764	475	12	0.00971532	0.00246772
Site E1	City E	2023-06-07	LN827554.1	165750	471	12	0.0099215	0.00200638
Site E1	City E	2023-06-07	NC_009334.1	172764	1708	59	0.0455062	0.00946421
Site H1	City H	2023-06-07	LN827554.1	165750	151	1	0.000911836	0.000231204
Site H1	City H	2023-06-07	NC_009334.1	172764	151	2	0.001205	0.000443635
Site I1	City I	2023-06-07	LN827554.1	165750	745	15	0.0110809	0.00330814
Site I1	City I	2023-06-07	NC_009334.1	172764	484	10	0.00750808	0.00211589
Site I2	City I	2023-06-07	LN827554.1	165750	615	21	0.0171256	0.00431118
Site I2	City I	2023-06-07	NC_009334.1	172764	437	17	0.0137301	0.00334831
Site B1	City B	2023-06-12	LN827554.1	165750	661	43	0.035308	0.00673172
Site B1	City B	2023-06-12	NC_009334.1	172764	2572	85	0.0627701	0.0127666
Site B2	City B	2023-06-12	LN827554.1	165750	453	9	0.00725242	0.00419921
Site B2	City B	2023-06-12	NC_009334.1	172764	616	26	0.0214641	0.0116386
Site B3	City B	2023-06-12	LN827554.1	165750	438	14	0.0130978	0.0031233
Site B3	City B	2023-06-12	NC_009334.1	172764	948	30	0.0288331	0.00642107
Site F1	City F	2023-06-12	LN827554.1	165750	310	8	0.00657609	0.00155552
Site F1	City F	2023-06-12	NC_009334.1	172764	462	9	0.00773402	0.00167891
Site G1	City G	2023-06-12	LN827554.1	165750	536	35	0.027965	0.00461063
Site G1	City G	2023-06-12	NC_009334.1	172764	453	33	0.0264984	0.00417067
Site B4	City B	2023-06-12	LN827554.1	165750	655	13	0.0105616	0.00571889
Site B4	City B	2023-06-12	NC_009334.1	172764	1305	25	0.0175246	0.0105514
Site A1	City A	2023-06-13	LN827554.1	165750	3187	115	0.0998732	0.02387
Site A1	City A	2023-06-13	NC_009334.1	172764	5210	133	0.110472	0.0264854
Site A2	City A	2023-06-13	LN827554.1	165750	582	26	0.0224457	0.00481363
Site A2	City A	2023-06-13	NC_009334.1	172764	902	47	0.0386411	0.00834828
Site A3	City A	2023-06-13	LN827554.1	165750	1145	36	0.028122	0.00686248
Site A3	City A	2023-06-13	NC_009334.1	172764	5829	121	0.0938452	0.0221291
Site A4	City A	2023-06-13	LN827554.1	165750	432	10	0.00858696	0.00261206
Site A4	City A	2023-06-13	NC_009334.1	172764	705	16	0.0127278	0.00400962
Site A6	City A	2023-06-13	LN827554.1	165750	187	3	0.00149758	0.00077208
Site A6	City A	2023-06-13	NC_009334.1	172764	2723	33	0.0266664	0.00814808
Site C2	City C	2023-06-13	LN827554.1	165750	151	3	0.00244565	0.000469206
Site C2	City C	2023-06-13	NC_009334.1	172764	441	5	0.00421171	0.000750262
Site E1	City E	2023-06-14	LN827554.1	165750	623	44	0.0413587	0.00955604
Site E1	City E	2023-06-14	NC_009334.1	172764	532	23	0.0195465	0.0047924
Site H1	City H	2023-06-14	LN827554.1	165750	199	2	0.00182367	0.000288218
Site H1	City H	2023-06-14	NC_009334.1	172764	709	10	0.00683027	0.00138258
Site I1	City I	2023-06-14	LN827554.1	165750	8735	266	0.235996	0.0387976
Site I1	City I	2023-06-14	NC_009334.1	172764	17456	435	0.363099	0.0608714
Site I2	City I	2023-06-14	LN827554.1	165750	149	3	0.00258454	0.000340293
Site F1	City F	2023-06-19	LN827554.1	165750	480	7	0.0068599	0.00168309
Site F1	City F	2023-06-19	NC_009334.1	172764	178	2	0.00206241	0.00046136
Site G1	City G	2023-06-19	LN827554.1	165750	264	5	0.00455918	0.00117928
Site G1	City G	2023-06-19	NC_009334.1	172764	264	3	0.00262435	0.000678841
Site A1	City A	2023-06-21	NC_009334.1	172764	2022	38	0.029482	0.0134293
Site A2	City A	2023-06-21	NC_009334.1	172764	271	10	0.0046462	0.00125322
Site A3	City A	2023-06-21	LN827554.1	165750	446	10	0.00833937	0.00382252
Site A3	City A	2023-06-21	NC_009334.1	172764	464	8	0.00641895	0.00293386
Site A5	City A	2023-06-21	LN827554.1	165750	243	8	0.00591184	0.0016264
Site A5	City A	2023-06-21	NC_009334.1	172764	136	2	0.00128611	0.000390093
Site A6	City A	2023-06-21	LN827554.1	165750	944	27	0.0272283	0.00453074
Site A6	City A	2023-06-21	NC_009334.1	172764	1988	50	0.0396318	0.00804963
Site B1	City B	2023-06-21	LN827554.1	165750	297	11	0.0126449	0.00275734
Site B1	City B	2023-06-21	NC_009334.1	172764	2260	43	0.0279004	0.0103411
Site B2	City B	2023-06-21	LN827554.1	165750	354	16	0.0129287	0.00792421
Site B2	City B	2023-06-21	NC_009334.1	172764	216	13	0.010677	0.00617703
Site B3	City B	2023-06-21	LN827554.1	165750	962	36	0.0307246	0.00648175
Site B3	City B	2023-06-21	NC_009334.1	172764	736	21	0.0149582	0.00362752
Site E1	City E	2023-06-21	LN827554.1	165750	127	2	0.00123188	0.000339436
Site E1	City E	2023-06-21	NC_009334.1	172764	146	2	0.00332534	0.000325655
Site H1	City H	2023-06-21	LN827554.1	165750	544	20	0.0148188	0.00358443
Site H1	City H	2023-06-21	NC_009334.1	172764	393	18	0.0132956	0.00309501
Site I1	City I	2023-06-21	LN827554.1	165750	417	22	0.0182065	0.00314377
Site I1	City I	2023-06-21	NC_009334.1	172764	3433	103	0.0834405	0.014121
Site B1	City B	2023-06-26	LN827554.1	165750	1293	53	0.0457609	0.00877105
Site B1	City B	2023-06-26	NC_009334.1	172764	1795	63	0.0535356	0.0100027
Site B3	City B	2023-06-26	LN827554.1	165750	299	7	0.00702295	0.00155915
Site B3	City B	2023-06-26	NC_009334.1	172764	197	7	0.00638998	0.00149585
Site F1	City F	2023-06-26	LN827554.1	165750	125	1	0.000754831	0.000223136
Site F1	City F	2023-06-26	NC_009334.1	172764	864	13	0.0110304	0.002783
Site G1	City G	2023-06-26	LN827554.1	165750	575	39	0.0324456	0.0120325
Site G1	City G	2023-06-26	NC_009334.1	172764	273	5	0.00407267	0.00148
Site A1	City A	2023-06-27	LN827554.1	165750	419	12	0.0102959	0.00273535
Site A1	City A	2023-06-27	NC_009334.1	172764	434	7	0.00475048	0.00153084
Site A2	City A	2023-06-27	LN827554.1	165750	495	8	0.00635266	0.00164304
Site A2	City A	2023-06-27	NC_009334.1	172764	800	31	0.0252355	0.00610831
Site A3	City A	2023-06-27	LN827554.1	165750	545	6	0.0053744	0.00137519
Site A3	City A	2023-06-27	NC_009334.1	172764	403	6	0.00471572	0.00131936
Site A4	City A	2023-06-27	LN827554.1	165750	195	3	0.00326691	0.000712553
Site A5	City A	2023-06-27	NC_009334.1	172764	151	2	0.00174957	0.000370605
Site A6	City A	2023-06-27	LN827554.1	165750	151	1	0.000911836	0.000224335
Site A6	City A	2023-06-27	NC_009334.1	172764	428	13	0.00884633	0.00279795
Site C2	City C	2023-06-27	LN827554.1	165750	182	2	0.0021558	0.000475653
Site E1	City E	2023-06-28	NC_009334.1	172764	233	2	0.00150625	0.000399586
Site H1	City H	2023-06-28	LN827554.1	165750	302	2	0.00182367	0.000589476
Site H1	City H	2023-06-28	NC_009334.1	172764	442	3	0.00435654	0.000848316
Site I1	City I	2023-06-28	LN827554.1	165750	151	1	0.000911836	0.00037277
Site I1	City I	2023-06-28	NC_009334.1	172764	151	1	0.000874784	0.000357636
Site I2	City I	2023-06-28	LN827554.1	165750	151	1	0.000911836	0.000188416
Site I2	City I	2023-06-28	NC_009334.1	172764	661	5	0.0055152	0.000903833
Site C2	City C	2023-07-04	LN827554.1	165750	204	4	0.00333937	0.00109369
Site C2	City C	2023-07-04	NC_009334.1	172764	1677	26	0.0185732	0.00682039
Site B2	City B	2023-07-05	NC_009334.1	172764	457	5	0.00438551	0.00167715
Site C1	City C	2023-07-05	LN827554.1	165750	239	2	0.00123792	0.000650153
Site C1	City C	2023-07-05	NC_009334.1	172764	489	6	0.00453034	0.00187127
Site H1	City H	2023-07-05	LN827554.1	165750	255	6	0.00684179	0.00175864
Site H1	City H	2023-07-05	NC_009334.1	172764	3532	53	0.0378475	0.014904
Site I1	City I	2023-07-05	LN827554.1	165750	183	3	0.00292874	0.00101679
Site I1	City I	2023-07-05	NC_009334.1	172764	355	10	0.00652902	0.00325169
Site I2	City I	2023-07-05	LN827554.1	165750	302	5	0.00407609	0.00170454
Site I2	City I	2023-07-05	NC_009334.1	172764	1554	24	0.0187354	0.00784963
Site B4	City B	2023-07-05	LN827554.1	165750	183	10	0.00763889	0.00252281
Site B4	City B	2023-07-05	NC_009334.1	172764	368	10	0.00764712	0.00242039
Site A1	City A	2023-07-06	LN827554.1	165750	171	7	0.00533213	0.00204006
Site A1	City A	2023-07-06	NC_009334.1	172764	65	1	0.000376563	0.000279606
Site A2	City A	2023-07-06	LN827554.1	165750	302	5	0.00405797	0.00174109
Site A2	City A	2023-07-06	NC_009334.1	172764	302	6	0.00477945	0.00200449
Site A3	City A	2023-07-06	NC_009334.1	172764	71	1	0.000411322	0.00031508
Site A4	City A	2023-07-06	LN827554.1	165750	160	9	0.00599034	0.00300224
Site A4	City A	2023-07-06	NC_009334.1	172764	160	7	0.0035281	0.00224027
Site A5	City A	2023-07-06	LN827554.1	165750	496	5	0.0036715	0.00125802
Site A5	City A	2023-07-06	NC_009334.1	172764	287	4	0.00265911	0.000965555
Site A6	City A	2023-07-06	LN827554.1	165750	249	9	0.00739734	0.00288967
Site A6	City A	2023-07-06	NC_009334.1	172764	2075	55	0.0381603	0.0169422
Site D1	City D	2023-07-09	LN827554.1	165750	1095	61	0.0511715	0.0194865
Site D1	City D	2023-07-09	NC_009334.1	172764	2189	55	0.0342267	0.0168565
Site D2	City D	2023-07-09	LN827554.1	165750	1818	74	0.0581039	0.0255198
Site D2	City D	2023-07-09	NC_009334.1	172764	2167	93	0.0703014	0.0307701
Site D3	City D	2023-07-09	LN827554.1	165750	1225	43	0.0339251	0.0116011
Site D3	City D	2023-07-09	NC_009334.1	172764	992	57	0.0422909	0.0147539
Site B1	City B	2023-07-10	LN827554.1	165750	445	12	0.00896135	0.00372505
Site B1	City B	2023-07-10	NC_009334.1	172764	437	12	0.00945462	0.00357382
Site F1	City F	2023-07-10	LN827554.1	165750	902	18	0.0151027	0.00518116
Site F1	City F	2023-07-10	NC_009334.1	172764	1041	33	0.0256526	0.00911315
Site G1	City G	2023-07-10	LN827554.1	165750	140	6	0.00322464	0.00174232
Site G1	City G	2023-07-10	NC_009334.1	172764	158	9	0.00636681	0.00250737
Site B4	City B	2023-07-10	LN827554.1	165750	736	26	0.0217995	0.0112328
Site B4	City B	2023-07-10	NC_009334.1	172764	915	18	0.0145237	0.00746084
Site A2	City A	2023-07-11	LN827554.1	165750	302	17	0.0093599	0.00693268
Site A2	City A	2023-07-11	NC_009334.1	172764	442	9	0.00692875	0.00352124
Site A3	City A	2023-07-11	LN827554.1	165750	84	1	0.000507246	0.000312347
Site A3	City A	2023-07-11	NC_009334.1	172764	144	1	0.000834231	0.000299666
Site A5	City A	2023-07-11	LN827554.1	165750	139	1	0.000839372	0.000329809
Site A5	City A	2023-07-11	NC_009334.1	172764	1600	35	0.0263073	0.0110747
Site A6	City A	2023-07-11	LN827554.1	165750	588	29	0.0225483	0.0119797
Site A6	City A	2023-07-11	NC_009334.1	172764	452	38	0.0290359	0.0150603
Site C2	City C	2023-07-11	LN827554.1	165750	198	3	0.00251812	0.00080569
Site C2	City C	2023-07-11	NC_009334.1	172764	1446	25	0.0181156	0.0064415
Site C1	City C	2023-07-12	LN827554.1	165750	114	2	0.00122585	0.000463125
Site C1	City C	2023-07-12	NC_009334.1	172764	167	14	0.0105438	0.00311026
Site E1	City E	2023-07-12	LN827554.1	165750	449	29	0.0228502	0.00924418
Site E1	City E	2023-07-12	NC_009334.1	172764	267	2	0.00227676	0.000611647
Site I1	City I	2023-07-12	LN827554.1	165750	687	12	0.00964372	0.00344888
Site I1	City I	2023-07-12	NC_009334.1	172764	512	6	0.00500539	0.00165443
Site I2	City I	2023-07-12	LN827554.1	165750	818	21	0.0168116	0.00744858
Site I2	City I	2023-07-12	NC_009334.1	172764	1301	38	0.0304089	0.0129312
Site D1	City D	2023-07-16	LN827554.1	165750	611	15	0.0137923	0.00427453
Site D1	City D	2023-07-16	NC_009334.1	172764	2027	48	0.0384384	0.0131232
Site D2	City D	2023-07-16	LN827554.1	165750	151	3	0.00269324	0.000970645
Site D2	City D	2023-07-16	NC_009334.1	172764	294	11	0.00751387	0.00341454
Site B2	City B	2023-07-17	LN827554.1	165750	1894	33	0.0269807	0.0109236
Site B2	City B	2023-07-17	NC_009334.1	172764	1967	35	0.0262551	0.0111153
Site B3	City B	2023-07-17	LN827554.1	165750	1606	49	0.0381159	0.0170189
Site B3	City B	2023-07-17	NC_009334.1	172764	3198	77	0.0638708	0.0256582
Site F1	City F	2023-07-17	LN827554.1	165750	207	4	0.00466184	0.00123519
Site F1	City F	2023-07-17	NC_009334.1	172764	404	16	0.0132434	0.00474018
Site G1	City G	2023-07-17	LN827554.1	165750	227	11	0.00833333	0.00420216
Site B4	City B	2023-07-17	LN827554.1	165750	810	33	0.0227355	0.0109808
Site B4	City B	2023-07-17	NC_009334.1	172764	1999	49	0.0364165	0.0156428
Site A2	City A	2023-07-18	LN827554.1	165750	1178	78	0.0623853	0.0241291
Site A2	City A	2023-07-18	NC_009334.1	172764	628	12	0.0108682	0.00356146
Site A3	City A	2023-07-18	LN827554.1	165750	238	2	0.0014372	0.00053689
Site A3	City A	2023-07-18	NC_009334.1	172764	259	3	0.00305305	0.000772639
Site A4	City A	2023-07-18	LN827554.1	165750	992	46	0.0382488	0.0155469
Site A4	City A	2023-07-18	NC_009334.1	172764	1003	25	0.0168237	0.00810638
Site A5	City A	2023-07-18	LN827554.1	165750	343	4	0.00273551	0.00117247
Site A5	City A	2023-07-18	NC_009334.1	172764	572	10	0.00790782	0.00281216
Site C2	City C	2023-07-18	LN827554.1	165750	326	5	0.0032971	0.00124811
Site C2	City C	2023-07-18	NC_009334.1	172764	220	19	0.0144716	0.00455028
Site C1	City C	2023-07-19	LN827554.1	165750	300	3	0.00213768	0.000657924
Site C1	City C	2023-07-19	NC_009334.1	172764	621	10	0.00666226	0.00210404
Site E1	City E	2023-07-19	LN827554.1	165750	491	9	0.00658816	0.0027299
Site E1	City E	2023-07-19	NC_009334.1	172764	5491	132	0.100368	0.038413
Site H1	City H	2023-07-19	LN827554.1	165750	446	10	0.00770531	0.00279337
Site H1	City H	2023-07-19	NC_009334.1	172764	322	11	0.00778616	0.00294796
Site I2	City I	2023-07-19	LN827554.1	165750	1050	31	0.0246679	0.00642825
Site I2	City I	2023-07-19	NC_009334.1	172764	1156	31	0.0233295	0.00616727
Site D1	City D	2023-07-23	LN827554.1	165750	1675	53	0.0397464	0.0128606
Site D1	City D	2023-07-23	NC_009334.1	172764	2427	93	0.0727577	0.0216506
Site D2	City D	2023-07-23	LN827554.1	165750	755	28	0.0211957	0.00766522
Site D2	City D	2023-07-23	NC_009334.1	172764	610	12	0.0101093	0.00315173
Site D3	City D	2023-07-23	LN827554.1	165750	690	46	0.0367331	0.0118015
Site D3	City D	2023-07-23	NC_009334.1	172764	2588	84	0.0644617	0.0206757
Site G1	City G	2023-07-24	NC_009334.1	172764	795	6	0.00663909	0.00149183
Site A2	City A	2023-07-26	LN827554.1	165750	658	33	0.0256159	0.00662934
Site A2	City A	2023-07-26	NC_009334.1	172764	426	7	0.00403791	0.00134913
Site A4	City A	2023-07-26	LN827554.1	165750	879	54	0.0451389	0.0117759
Site A4	City A	2023-07-26	NC_009334.1	172764	2631	76	0.0593173	0.0159006
Site A6	City A	2023-07-26	LN827554.1	165750	624	49	0.041093	0.00822185
Site A6	City A	2023-07-26	NC_009334.1	172764	453	11	0.00805265	0.00177079
Site C1	City C	2023-07-26	LN827554.1	165750	453	26	0.0227597	0.00597151
Site C1	City C	2023-07-26	NC_009334.1	172764	604	58	0.0467923	0.0127802
Site E1	City E	2023-07-26	LN827554.1	165750	839	62	0.0487802	0.013714
Site E1	City E	2023-07-26	NC_009334.1	172764	3178	59	0.0468212	0.0125206
Site H1	City H	2023-07-26	LN827554.1	165750	988	70	0.0594807	0.0116258
Site H1	City H	2023-07-26	NC_009334.1	172764	5958	190	0.13576	0.0302747
Site I1	City I	2023-07-26	LN827554.1	165750	92	1	0.000555556	0.00022334
Site I1	City I	2023-07-26	NC_009334.1	172764	241	7	0.00416536	0.00149991
Site I2	City I	2023-07-26	LN827554.1	165750	2538	141	0.115803	0.0329109
Site I2	City I	2023-07-26	NC_009334.1	172764	5985	234	0.186115	0.0524006
Site D2	City D	2023-07-30	LN827554.1	165750	604	58	0.0421558	0.009329
Site D2	City D	2023-07-30	NC_009334.1	172764	268	5	0.00382935	0.000771574
Site B1	City B	2023-07-31	LN827554.1	165750	1541	114	0.0933816	0.0249618
Site B1	City B	2023-07-31	NC_009334.1	172764	1262	84	0.0715701	0.0176462
Site B2	City B	2023-07-31	LN827554.1	165750	1545	44	0.0374396	0.010444
Site B2	City B	2023-07-31	NC_009334.1	172764	5377	142	0.11287	0.0323373
Site F1	City F	2023-07-31	LN827554.1	165750	358	2	0.00388889	0.000423023
Site F1	City F	2023-07-31	NC_009334.1	172764	1471	37	0.0290938	0.0075082
Site B4	City B	2023-07-31	LN827554.1	165750	555	28	0.02375	0.00540013
Site B4	City B	2023-07-31	NC_009334.1	172764	690	34	0.025531	0.00629109
Site A1	City A	2023-08-01	LN827554.1	165750	826	26	0.0223913	0.00711822
Site A1	City A	2023-08-01	NC_009334.1	172764	576	12	0.00986015	0.00315195
Site A2	City A	2023-08-01	LN827554.1	165750	151	1	0.000911836	0.000220245
Site A2	City A	2023-08-01	NC_009334.1	172764	2864	41	0.0319383	0.00866344
Site A3	City A	2023-08-01	LN827554.1	165750	151	2	0.00179348	0.000403143
Site A3	City A	2023-08-01	NC_009334.1	172764	151	2	0.00157577	0.000386776
Site A4	City A	2023-08-01	LN827554.1	165750	615	24	0.0204106	0.00468832
Site A4	City A	2023-08-01	NC_009334.1	172764	333	12	0.00969794	0.00224899
Site A6	City A	2023-08-01	LN827554.1	165750	1113	41	0.0354408	0.0102538
Site A6	City A	2023-08-01	NC_009334.1	172764	2084	70	0.0581992	0.0167957
Site G1	City G	2023-08-01	LN827554.1	165750	188	12	0.00987923	0.00236748
Site G1	City G	2023-08-01	NC_009334.1	172764	188	10	0.00833652	0.0018928
Site C1	City C	2023-08-02	LN827554.1	165750	2198	102	0.0901812	0.0259125
Site C1	City C	2023-08-02	NC_009334.1	172764	5913	120	0.0949112	0.0292477
Site H1	City H	2023-08-02	LN827554.1	165750	1315	57	0.0521437	0.0117272
Site H1	City H	2023-08-02	NC_009334.1	172764	6751	313	0.244847	0.0617823
Site I1	City I	2023-08-02	LN827554.1	165750	225	22	0.0208031	0.00485041
Site I1	City I	2023-08-02	NC_009334.1	172764	1763	53	0.0439304	0.0112107
Site I2	City I	2023-08-02	LN827554.1	165750	569	10	0.00754831	0.00297991
Site I2	City I	2023-08-02	NC_009334.1	172764	5405	109	0.0807003	0.0311623
Site D1	City D	2023-08-06	LN827554.1	165750	1673	60	0.051087	0.0138431
Site D1	City D	2023-08-06	NC_009334.1	172764	4089	71	0.0543119	0.015716
Site D2	City D	2023-08-06	LN827554.1	165750	1352	80	0.0688949	0.0240621
Site D2	City D	2023-08-06	NC_009334.1	172764	1742	31	0.0262377	0.00894553
Site D3	City D	2023-08-06	LN827554.1	165750	622	12	0.00951087	0.00226241
Site D3	City D	2023-08-06	NC_009334.1	172764	3331	65	0.045512	0.0117572
Site B1	City B	2023-08-07	LN827554.1	165750	2543	125	0.112192	0.0323236
Site B1	City B	2023-08-07	NC_009334.1	172764	4532	117	0.0948822	0.0290265
Site B2	City B	2023-08-07	LN827554.1	165750	402	21	0.0208152	0.00334033
Site B2	City B	2023-08-07	NC_009334.1	172764	2722	42	0.0282132	0.00640943
Site B3	City B	2023-08-07	LN827554.1	165750	354	18	0.0142814	0.00434352
Site B3	City B	2023-08-07	NC_009334.1	172764	1246	22	0.0179591	0.00509321
Site F1	City F	2023-08-07	LN827554.1	165750	836	29	0.0244565	0.00554286
Site F1	City F	2023-08-07	NC_009334.1	172764	1092	39	0.0305305	0.00715156
Site G1	City G	2023-08-07	LN827554.1	165750	972	29	0.0232005	0.00639537
Site G1	City G	2023-08-07	NC_009334.1	172764	2104	94	0.0710081	0.0198882
Site B4	City B	2023-08-07	LN827554.1	165750	2626	65	0.0536292	0.0175341
Site B4	City B	2023-08-07	NC_009334.1	172764	11031	268	0.215116	0.0693596
Site A1	City A	2023-08-08	LN827554.1	165750	1049	57	0.0442331	0.00962706
Site A1	City A	2023-08-08	NC_009334.1	172764	1601	74	0.0595433	0.0119909
Site A2	City A	2023-08-08	LN827554.1	165750	334	19	0.0188587	0.00385596
Site A2	City A	2023-08-08	NC_009334.1	172764	335	11	0.0105264	0.00214177
Site A4	City A	2023-08-08	LN827554.1	165750	3067	132	0.106824	0.0331842
Site A4	City A	2023-08-08	NC_009334.1	172764	4242	132	0.104163	0.0318369
Site A6	City A	2023-08-08	LN827554.1	165750	431	23	0.0177778	0.00641886
Site A6	City A	2023-08-08	NC_009334.1	172764	1711	56	0.0416536	0.014994
Site C2	City C	2023-08-08	LN827554.1	165750	1289	86	0.0679287	0.0155795
Site C2	City C	2023-08-08	NC_009334.1	172764	1308	74	0.0561079	0.0128614
Site C1	City C	2023-08-09	LN827554.1	165750	654	14	0.0128261	0.00173803
Site C1	City C	2023-08-09	NC_009334.1	172764	875	25	0.0209832	0.00297763
Site E1	City E	2023-08-09	LN827554.1	165750	934	44	0.041401	0.0126351
Site E1	City E	2023-08-09	NC_009334.1	172764	1405	79	0.0620865	0.0217647
Site H1	City H	2023-08-09	LN827554.1	165750	1434	36	0.0294807	0.00892552
Site H1	City H	2023-08-09	NC_009334.1	172764	1949	27	0.0219102	0.00642236
Site I1	City I	2023-08-09	LN827554.1	165750	1892	86	0.0704046	0.019686
Site I1	City I	2023-08-09	NC_009334.1	172764	2781	54	0.0433974	0.0118592
Site I2	City I	2023-08-09	LN827554.1	165750	4122	147	0.12878	0.0319631
Site I2	City I	2023-08-09	NC_009334.1	172764	5128	166	0.134659	0.034629
Site B1	City B	2023-08-14	LN827554.1	165750	1273	62	0.0516727	0.013887
Site B1	City B	2023-08-14	NC_009334.1	172764	7410	180	0.145533	0.0386802
Site B2	City B	2023-08-14	LN827554.1	165750	1490	73	0.0631159	0.0192661
Site B2	City B	2023-08-14	NC_009334.1	172764	1417	47	0.0374999	0.0119006
Site B3	City B	2023-08-14	LN827554.1	165750	5352	156	0.13869	0.0550588
Site B3	City B	2023-08-14	NC_009334.1	172764	12767	317	0.258432	0.10734
Site F1	City F	2023-08-14	LN827554.1	165750	1633	56	0.0469626	0.0186226
Site F1	City F	2023-08-14	NC_009334.1	172764	3656	78	0.0628802	0.0248856
Site G1	City G	2023-08-14	LN827554.1	165750	2009	115	0.100972	0.0306973
Site G1	City G	2023-08-14	NC_009334.1	172764	2401	61	0.0478061	0.0156219
Site B4	City B	2023-08-14	LN827554.1	165750	3152	77	0.0712862	0.0239697
Site B4	City B	2023-08-14	NC_009334.1	172764	5622	142	0.12247	0.0424093
Site A1	City A	2023-08-15	LN827554.1	165750	418	17	0.0144263	0.00541245
Site A1	City A	2023-08-15	NC_009334.1	172764	290	5	0.00314575	0.00152727
Site A2	City A	2023-08-15	LN827554.1	165750	6709	266	0.226957	0.0980168
Site A2	City A	2023-08-15	NC_009334.1	172764	14980	436	0.364802	0.154137
Site A3	City A	2023-08-15	LN827554.1	165750	1821	41	0.0373973	0.0105682
Site A3	City A	2023-08-15	NC_009334.1	172764	4343	147	0.118351	0.0363525
Site A4	City A	2023-08-15	LN827554.1	165750	591	8	0.00771135	0.00270018
Site A4	City A	2023-08-15	NC_009334.1	172764	3001	48	0.0408889	0.0155434
Site A5	City A	2023-08-15	LN827554.1	165750	1569	38	0.0337862	0.0103541
Site A5	City A	2023-08-15	NC_009334.1	172764	8808	140	0.111086	0.036598
Site A6	City A	2023-08-15	LN827554.1	165750	1196	51	0.0441063	0.0129997
Site A6	City A	2023-08-15	NC_009334.1	172764	1226	55	0.0418622	0.0134501
Site C2	City C	2023-08-15	LN827554.1	165750	1429	85	0.0707126	0.0224278
Site C2	City C	2023-08-15	NC_009334.1	172764	1538	69	0.054926	0.017467
Site D1	City D	2023-08-15	LN827554.1	165750	1208	85	0.0752234	0.0199393
Site D1	City D	2023-08-15	NC_009334.1	172764	1180	68	0.0563222	0.0153039
Site D2	City D	2023-08-15	LN827554.1	165750	1740	49	0.0415821	0.0178446
Site D2	City D	2023-08-15	NC_009334.1	172764	8815	167	0.138106	0.0583482
Site D3	City D	2023-08-15	LN827554.1	165750	972	42	0.0344988	0.00911909
Site D3	City D	2023-08-15	NC_009334.1	172764	1216	44	0.0363296	0.00916547
Site C1	City C	2023-08-16	LN827554.1	165750	7266	302	0.256238	0.0646663
Site C1	City C	2023-08-16	NC_009334.1	172764	12397	431	0.348685	0.0885419
Site E1	City E	2023-08-16	LN827554.1	165750	3137	133	0.114408	0.0334997
Site E1	City E	2023-08-16	NC_009334.1	172764	6256	236	0.18977	0.0570298
Site H1	City H	2023-08-16	LN827554.1	165750	2169	81	0.0687198	0.0235522
Site H1	City H	2023-08-16	NC_009334.1	172764	5178	162	0.117644	0.0451921
Site I1	City I	2023-08-16	LN827554.1	165750	1321	51	0.040465	0.0133805
Site I1	City I	2023-08-16	NC_009334.1	172764	4322	127	0.107303	0.0319673
Site I2	City I	2023-08-16	LN827554.1	165750	1042	49	0.0514553	0.012103
Site I2	City I	2023-08-16	NC_009334.1	172764	7421	200	0.160051	0.0473943
Site D1	City D	2023-08-20	LN827554.1	165750	3337	135	0.115574	0.04199
Site D1	City D	2023-08-20	NC_009334.1	172764	8859	307	0.245397	0.0916116
Site D2	City D	2023-08-20	LN827554.1	165750	3471	150	0.129209	0.050824
Site D2	City D	2023-08-20	NC_009334.1	172764	10281	328	0.268588	0.106623
Site D3	City D	2023-08-20	LN827554.1	165750	683	40	0.0355918	0.0116977
Site D3	City D	2023-08-20	NC_009334.1	172764	4336	90	0.0578864	0.0252513
Site B1	City B	2023-08-21	LN827554.1	165750	136	2	0.00148551	0.000777181
Site B1	City B	2023-08-21	NC_009334.1	172764	1241	23	0.0183125	0.00857473
Site B2	City B	2023-08-21	LN827554.1	165750	2477	110	0.0949155	0.0403072
Site B2	City B	2023-08-21	NC_009334.1	172764	6292	138	0.109643	0.0485143
Site B3	City B	2023-08-21	LN827554.1	165750	3975	153	0.134764	0.0421356
Site B3	City B	2023-08-21	NC_009334.1	172764	7109	232	0.190187	0.061298
Site F1	City F	2023-08-21	LN827554.1	165750	1033	72	0.0656582	0.020486
Site F1	City F	2023-08-21	NC_009334.1	172764	801	66	0.0567161	0.0180165
Site B4	City B	2023-08-21	LN827554.1	165750	4866	210	0.186999	0.0679317
Site B4	City B	2023-08-21	NC_009334.1	172764	13172	348	0.279751	0.108002
Site A1	City A	2023-08-22	LN827554.1	165750	1453	102	0.087808	0.0215666
Site A1	City A	2023-08-22	NC_009334.1	172764	1328	64	0.0518961	0.0129826
Site A2	City A	2023-08-22	LN827554.1	165750	4362	154	0.138949	0.0469079
Site A2	City A	2023-08-22	NC_009334.1	172764	10907	218	0.194017	0.0637063
Site A3	City A	2023-08-22	LN827554.1	165750	11623	371	0.340085	0.129123
Site A3	City A	2023-08-22	NC_009334.1	172764	28261	869	0.741429	0.290168
Site A4	City A	2023-08-22	LN827554.1	165750	831	52	0.0475181	0.0166845
Site A4	City A	2023-08-22	NC_009334.1	172764	788	52	0.0429281	0.0160072
Site A5	City A	2023-08-22	LN827554.1	165750	3073	117	0.100012	0.0404381
Site A5	City A	2023-08-22	NC_009334.1	172764	8783	189	0.149217	0.0626711
Site A6	City A	2023-08-22	LN827554.1	165750	1411	51	0.046087	0.0172115
Site A6	City A	2023-08-22	NC_009334.1	172764	3514	120	0.101035	0.0388535
Site E1	City E	2023-08-23	LN827554.1	165750	1558	70	0.0602295	0.0188147
Site E1	City E	2023-08-23	NC_009334.1	172764	1454	62	0.0496889	0.0159879
Site H1	City H	2023-08-23	LN827554.1	165750	4107	166	0.138297	0.0530215
Site H1	City H	2023-08-23	NC_009334.1	172764	12448	322	0.26411	0.0986735
Site I1	City I	2023-08-23	LN827554.1	165750	1253	58	0.0463225	0.016239
Site I1	City I	2023-08-23	NC_009334.1	172764	1427	50	0.0386469	0.0134308
Site I2	City I	2023-08-23	LN827554.1	165750	2806	162	0.135906	0.0387112
Site I2	City I	2023-08-23	NC_009334.1	172764	6402	307	0.243399	0.0703818
Site D1	City D	2023-08-27	LN827554.1	165750	1308	34	0.0276027	0.0115486
Site D1	City D	2023-08-27	NC_009334.1	172764	10235	225	0.168092	0.073322
Site D2	City D	2023-08-27	LN827554.1	165750	1664	54	0.0476087	0.016483
Site D2	City D	2023-08-27	NC_009334.1	172764	3059	70	0.0667501	0.0204993
Site D3	City D	2023-08-27	LN827554.1	165750	1334	44	0.0372524	0.0159524
Site D3	City D	2023-08-27	NC_009334.1	172764	2646	65	0.0574982	0.0226093
Site B1	City B	2023-08-28	LN827554.1	165750	1537	64	0.0540217	0.0157637
Site B1	City B	2023-08-28	NC_009334.1	172764	9395	269	0.221355	0.063567
Site B2	City B	2023-08-28	LN827554.1	165750	4822	175	0.151341	0.0485782
Site B2	City B	2023-08-28	NC_009334.1	172764	10482	315	0.262806	0.0838908
Site B3	City B	2023-08-28	LN827554.1	165750	3705	129	0.111812	0.039458
Site B3	City B	2023-08-28	NC_009334.1	172764	5569	172	0.134798	0.0504747
Site F1	City F	2023-08-28	LN827554.1	165750	560	17	0.0161473	0.00501125
Site F1	City F	2023-08-28	NC_009334.1	172764	621	30	0.0250733	0.00848436
Site G1	City G	2023-08-28	LN827554.1	165750	872	27	0.0234964	0.00799142
Site G1	City G	2023-08-28	NC_009334.1	172764	1193	15	0.0134867	0.00425943
Site B4	City B	2023-08-28	LN827554.1	165750	4928	203	0.177536	0.0680781
Site B4	City B	2023-08-28	NC_009334.1	172764	5202	144	0.11853	0.0463313
Site A1	City A	2023-08-29	LN827554.1	165750	386	35	0.0302355	0.00786832
Site A1	City A	2023-08-29	NC_009334.1	172764	365	17	0.0143383	0.0036666
Site A2	City A	2023-08-29	LN827554.1	165750	2108	74	0.0656763	0.0183121
Site A2	City A	2023-08-29	NC_009334.1	172764	3055	114	0.0911282	0.0270652
Site A3	City A	2023-08-29	LN827554.1	165750	228	21	0.0177597	0.00677732
Site A4	City A	2023-08-29	LN827554.1	165750	826	28	0.0232669	0.00926004
Site A4	City A	2023-08-29	NC_009334.1	172764	976	45	0.0364107	0.014278
Site A5	City A	2023-08-29	LN827554.1	165750	5184	208	0.175157	0.0633505
Site A5	City A	2023-08-29	NC_009334.1	172764	9399	274	0.226222	0.0800641
Site A6	City A	2023-08-29	LN827554.1	165750	942	34	0.0286957	0.00839517
Site A6	City A	2023-08-29	NC_009334.1	172764	1383	69	0.0577358	0.0163456
Site C2	City C	2023-08-29	LN827554.1	165750	392	13	0.0112319	0.00394625
Site C2	City C	2023-08-29	NC_009334.1	172764	983	21	0.0177911	0.00611591
Site C1	City C	2023-08-30	LN827554.1	165750	2214	77	0.0629287	0.0201996
Site C1	City C	2023-08-30	NC_009334.1	172764	3959	168	0.133523	0.0422826
Site I1	City I	2023-08-30	LN827554.1	165750	1651	87	0.0767995	0.0263133
Site I1	City I	2023-08-30	NC_009334.1	172764	4857	125	0.105113	0.0362715
Site I2	City I	2023-08-30	LN827554.1	165750	2961	114	0.0970169	0.032288
Site I2	City I	2023-08-30	NC_009334.1	172764	4459	181	0.147381	0.049183
Site D1	City D	2023-09-04	LN827554.1	165750	752	22	0.0165157	0.00565611
Site D1	City D	2023-09-04	NC_009334.1	172764	1918	28	0.021661	0.00690642
Site D2	City D	2023-09-04	LN827554.1	165750	1625	52	0.0460688	0.0140199
Site D2	City D	2023-09-04	NC_009334.1	172764	2608	71	0.0639404	0.0183654
Site D3	City D	2023-09-04	LN827554.1	165750	1516	63	0.0502838	0.0203173
Site D3	City D	2023-09-04	NC_009334.1	172764	3762	95	0.0727056	0.0293934
Site A1	City A	2023-09-05	LN827554.1	165750	679	27	0.0235145	0.00484796
Site A1	City A	2023-09-05	NC_009334.1	172764	1247	33	0.0293082	0.00568472
Site A2	City A	2023-09-05	LN827554.1	165750	787	22	0.0180254	0.0053371
Site A2	City A	2023-09-05	NC_009334.1	172764	1855	42	0.0315849	0.00977534
Site A3	City A	2023-09-05	LN827554.1	165750	506	14	0.0117935	0.00228414
Site A3	City A	2023-09-05	NC_009334.1	172764	534	32	0.0263362	0.00500893
Site A4	City A	2023-09-05	LN827554.1	165750	507	19	0.0162862	0.0048295
Site A4	City A	2023-09-05	NC_009334.1	172764	591	27	0.0212381	0.00658434
Site A5	City A	2023-09-05	LN827554.1	165750	600	22	0.0170229	0.00615115
Site A5	City A	2023-09-05	NC_009334.1	172764	1296	54	0.0412307	0.0144853
Site A6	City A	2023-09-05	LN827554.1	165750	782	8	0.00650966	0.00100391
Site A6	City A	2023-09-05	NC_009334.1	172764	1066	17	0.0123455	0.00204671
Site C2	City C	2023-09-05	LN827554.1	165750	275	3	0.00273551	0.000664747
Site C2	City C	2023-09-05	NC_009334.1	172764	841	10	0.00988912	0.00212586
Site G1	City G	2023-09-05	LN827554.1	165750	415	4	0.00403986	0.000814187
Site G1	City G	2023-09-05	NC_009334.1	172764	337	5	0.00511546	0.000976415
Site B1	City B	2023-09-06	LN827554.1	165750	1408	84	0.0685084	0.0141633
Site B1	City B	2023-09-06	NC_009334.1	172764	1137	48	0.0368452	0.00776476
Site B2	City B	2023-09-06	LN827554.1	165750	2578	56	0.05032	0.0151681
Site B2	City B	2023-09-06	NC_009334.1	172764	5269	89	0.0698437	0.0231278
Site B3	City B	2023-09-06	LN827554.1	165750	2171	69	0.0590459	0.0199468
Site B3	City B	2023-09-06	NC_009334.1	172764	2262	78	0.0608989	0.0216331
Site E1	City E	2023-09-06	LN827554.1	165750	2257	156	0.142917	0.0236304
Site E1	City E	2023-09-06	NC_009334.1	172764	1891	76	0.0597286	0.0110448
Site H1	City H	2023-09-06	LN827554.1	165750	786	42	0.0349215	0.00875212
Site H1	City H	2023-09-06	NC_009334.1	172764	1616	61	0.0521163	0.0121953
Site I1	City I	2023-09-06	LN827554.1	165750	256	2	0.00154589	0.000516931
Site I1	City I	2023-09-06	NC_009334.1	172764	766	22	0.0172002	0.00545539
Site I2	City I	2023-09-06	LN827554.1	165750	1469	30	0.0242089	0.00629014
Site I2	City I	2023-09-06	NC_009334.1	172764	1491	47	0.0434264	0.00945447
Site B4	City B	2023-09-06	LN827554.1	165750	4271	157	0.128816	0.042549
Site B4	City B	2023-09-06	NC_009334.1	172764	6166	262	0.199011	0.0681227
Site D1	City D	2023-09-10	LN827554.1	165750	1996	57	0.049378	0.0154027
Site D1	City D	2023-09-10	NC_009334.1	172764	2972	59	0.05375	0.0152959
Site D2	City D	2023-09-10	LN827554.1	165750	497	8	0.00603865	0.00206401
Site D2	City D	2023-09-10	NC_009334.1	172764	1838	25	0.0238104	0.00618816
Site D3	City D	2023-09-10	LN827554.1	165750	1591	41	0.0329227	0.00745526
Site D3	City D	2023-09-10	NC_009334.1	172764	1628	38	0.0290706	0.00662923
Site B1	City B	2023-09-11	LN827554.1	165750	710	19	0.0155978	0.00488854
Site B1	City B	2023-09-11	NC_009334.1	172764	663	10	0.00803527	0.00246846
Site B2	City B	2023-09-11	LN827554.1	165750	1602	50	0.038913	0.0164663
Site B2	City B	2023-09-11	NC_009334.1	172764	7196	107	0.0861749	0.0338072
Site B3	City B	2023-09-11	LN827554.1	165750	1917	39	0.0328804	0.007267
Site B3	City B	2023-09-11	NC_009334.1	172764	1296	35	0.0286651	0.0062569
Site F1	City F	2023-09-11	LN827554.1	165750	979	23	0.0202234	0.00466132
Site F1	City F	2023-09-11	NC_009334.1	172764	1084	39	0.0294124	0.00758308
Site G1	City G	2023-09-11	NC_009334.1	172764	186	4	0.00349914	0.000832014
Site B4	City B	2023-09-11	LN827554.1	165750	1563	28	0.028913	0.00608424
Site B4	City B	2023-09-11	NC_009334.1	172764	2111	90	0.0738932	0.0187625
Site A2	City A	2023-09-12	LN827554.1	165750	734	16	0.0130495	0.00363627
Site A2	City A	2023-09-12	NC_009334.1	172764	2029	28	0.0235902	0.00610512
Site A3	City A	2023-09-12	LN827554.1	165750	287	4	0.00327295	0.00104365
Site A3	City A	2023-09-12	NC_009334.1	172764	496	6	0.00396839	0.00150192
Site A4	City A	2023-09-12	NC_009334.1	172764	737	8	0.00642474	0.00181382
Site A5	City A	2023-09-12	LN827554.1	165750	2776	82	0.0696679	0.0183192
Site A5	City A	2023-09-12	NC_009334.1	172764	7865	185	0.134804	0.0396519
Site A6	City A	2023-09-12	NC_009334.1	172764	298	10	0.00827859	0.00173658
Site C2	City C	2023-09-12	LN827554.1	165750	538	24	0.018599	0.00359513
Site C2	City C	2023-09-12	NC_009334.1	172764	906	30	0.0240479	0.00431146
Site E1	City E	2023-09-12	LN827554.1	165750	2678	80	0.0650604	0.0210471
Site E1	City E	2023-09-12	NC_009334.1	172764	5799	96	0.0709386	0.0242312
Site C1	City C	2023-09-13	LN827554.1	165750	521	10	0.00633454	0.00218907
Site C1	City C	2023-09-13	NC_009334.1	172764	782	24	0.0164529	0.00504047
Site I1	City I	2023-09-13	LN827554.1	165750	633	11	0.00915459	0.00253406
Site I1	City I	2023-09-13	NC_009334.1	172764	784	20	0.0162096	0.00442034
Site I2	City I	2023-09-13	LN827554.1	165750	1140	29	0.0261594	0.0054911
Site I2	City I	2023-09-13	NC_009334.1	172764	2043	34	0.0274659	0.00617647
Site D1	City D	2023-09-17	LN827554.1	165750	769	30	0.0254469	0.00703337
Site D1	City D	2023-09-17	NC_009334.1	172764	492	20	0.0178954	0.00449855
Site D2	City D	2023-09-17	LN827554.1	165750	2711	75	0.0589372	0.0159173
Site D2	City D	2023-09-17	NC_009334.1	172764	4865	122	0.0932717	0.024841
Site D3	City D	2023-09-17	LN827554.1	165750	302	11	0.00808575	0.00212106
Site D3	City D	2023-09-17	NC_009334.1	172764	737	20	0.0148424	0.0036999
Site B1	City B	2023-09-18	LN827554.1	165750	681	9	0.0128321	0.00166617
Site B1	City B	2023-09-18	NC_009334.1	172764	1617	33	0.0286593	0.00586126
Site B2	City B	2023-09-18	LN827554.1	165750	3515	136	0.11715	0.0289676
Site B2	City B	2023-09-18	NC_009334.1	172764	5439	240	0.195268	0.0490439
Site B3	City B	2023-09-18	LN827554.1	165750	1654	60	0.0496498	0.0140072
Site B3	City B	2023-09-18	NC_009334.1	172764	7631	224	0.171226	0.0501703
Site F1	City F	2023-09-18	LN827554.1	165750	1740	52	0.044215	0.0112215
Site F1	City F	2023-09-18	NC_009334.1	172764	2378	94	0.0798892	0.0194614
Site G1	City G	2023-09-18	LN827554.1	165750	1599	88	0.0750121	0.0260622
Site G1	City G	2023-09-18	NC_009334.1	172764	1536	70	0.0611943	0.0198896
Site B4	City B	2023-09-18	LN827554.1	165750	1283	20	0.0186111	0.00477431
Site B4	City B	2023-09-18	NC_009334.1	172764	5814	97	0.075075	0.0222153
Site C2	City C	2023-09-19	LN827554.1	165750	264	23	0.0184601	0.00489117
Site C2	City C	2023-09-19	NC_009334.1	172764	5043	120	0.091441	0.0244831
Site A2	City A	2023-09-20	LN827554.1	165750	2848	89	0.069058	0.015766
Site A2	City A	2023-09-20	NC_009334.1	172764	2506	92	0.0693223	0.0156358
Site A3	City A	2023-09-20	LN827554.1	165750	1166	27	0.0219203	0.00580775
Site A3	City A	2023-09-20	NC_009334.1	172764	2696	36	0.0323902	0.00742929
Site A4	City A	2023-09-20	LN827554.1	165750	873	39	0.0295833	0.0079244
Site A4	City A	2023-09-20	NC_009334.1	172764	1201	33	0.0248358	0.00643304
Site A5	City A	2023-09-20	LN827554.1	165750	344	17	0.0133092	0.00498873
Site A5	City A	2023-09-20	NC_009334.1	172764	1131	22	0.0200969	0.0061939
Site E1	City E	2023-09-20	LN827554.1	165750	4748	205	0.171159	0.0335879
Site E1	City E	2023-09-20	NC_009334.1	172764	9923	222	0.179464	0.0348965
Site H1	City H	2023-09-20	LN827554.1	165750	1516	66	0.0562923	0.0158308
Site H1	City H	2023-09-20	NC_009334.1	172764	4459	120	0.0960467	0.0276147
Site I1	City I	2023-09-20	LN827554.1	165750	429	12	0.00955314	0.00364248
Site I1	City I	2023-09-20	NC_009334.1	172764	2947	33	0.0292097	0.00961015
Site I2	City I	2023-09-20	LN827554.1	165750	1698	74	0.0633816	0.018147
Site I2	City I	2023-09-20	NC_009334.1	172764	1816	56	0.045819	0.0131753
Site D1	City D	2023-09-24	LN827554.1	165750	2322	125	0.108273	0.0228113
Site D1	City D	2023-09-24	NC_009334.1	172764	3849	198	0.161198	0.0346662
Site D2	City D	2023-09-24	LN827554.1	165750	2471	133	0.113611	0.0236318
Site D2	City D	2023-09-24	NC_009334.1	172764	3657	222	0.182558	0.0378442
Site D3	City D	2023-09-24	LN827554.1	165750	402	17	0.0161353	0.00314474
Site D3	City D	2023-09-24	NC_009334.1	172764	325	7	0.00629729	0.00124232
Site B1	City B	2023-09-25	LN827554.1	165750	450	14	0.0128442	0.00211957
Site B1	City B	2023-09-25	NC_009334.1	172764	1397	101	0.0821718	0.0146704
Site B2	City B	2023-09-25	LN827554.1	165750	8593	544	0.45724	0.102315
Site B2	City B	2023-09-25	NC_009334.1	172764	15910	629	0.515735	0.113499
Site B3	City B	2023-09-25	LN827554.1	165750	3384	162	0.133913	0.028869
Site B3	City B	2023-09-25	NC_009334.1	172764	5665	338	0.274306	0.0577874
Site F1	City F	2023-09-25	LN827554.1	165750	1061	70	0.0583213	0.0109405
Site F1	City F	2023-09-25	NC_009334.1	172764	1364	63	0.0516586	0.00944667
Site G1	City G	2023-09-25	NC_009334.1	172764	6122	165	0.13624	0.0310344
Site B4	City B	2023-09-25	LN827554.1	165750	1726	85	0.0774879	0.0129382
Site B4	City B	2023-09-25	NC_009334.1	172764	4258	252	0.204027	0.0368007
Site A1	City A	2023-09-26	NC_009334.1	172764	379	34	0.0259133	0.00499281
Site A2	City A	2023-09-26	LN827554.1	165750	96	1	0.00057971	0.000151972
Site A2	City A	2023-09-26	NC_009334.1	172764	1004	64	0.0489068	0.00933132
Site A3	City A	2023-09-26	LN827554.1	165750	1454	93	0.0806159	0.0174124
Site A3	City A	2023-09-26	NC_009334.1	172764	1956	69	0.054561	0.0123944
Site A4	City A	2023-09-26	LN827554.1	165750	1054	68	0.0575604	0.00853474
Site A4	City A	2023-09-26	NC_009334.1	172764	1337	55	0.0422735	0.00662284
Site A5	City A	2023-09-26	LN827554.1	165750	2386	184	0.160845	0.0239066
Site A5	City A	2023-09-26	NC_009334.1	172764	3273	172	0.142613	0.0214402
Site A6	City A	2023-09-26	LN827554.1	165750	817	22	0.0244686	0.00315754
Site A6	City A	2023-09-26	NC_009334.1	172764	1373	38	0.0382993	0.00523251
Site C2	City C	2023-09-26	LN827554.1	165750	277	9	0.00758454	0.00150376
Site C2	City C	2023-09-26	NC_009334.1	172764	309	25	0.0193206	0.00400752
Site C1	City C	2023-09-27	LN827554.1	165750	347	10	0.00697464	0.00118612
Site C1	City C	2023-09-27	NC_009334.1	172764	311	5	0.00495325	0.000568984
Site E1	City E	2023-09-27	LN827554.1	165750	3375	130	0.112373	0.0184036
Site E1	City E	2023-09-27	NC_009334.1	172764	7089	226	0.203153	0.0306951
Site H1	City H	2023-09-27	LN827554.1	165750	735	36	0.0289372	0.00642026
Site H1	City H	2023-09-27	NC_009334.1	172764	2915	117	0.0949633	0.0200187
Site I1	City I	2023-09-27	LN827554.1	165750	2603	76	0.0761957	0.0128944
Site I1	City I	2023-09-27	NC_009334.1	172764	5441	163	0.143737	0.0265323
Site A1	City A	2023-10-03	LN827554.1	165750	180	6	0.00506643	0.000918806
Site A1	City A	2023-10-03	NC_009334.1	172764	180	6	0.00415378	0.000881504
Site A2	City A	2023-10-03	LN827554.1	165750	899	31	0.0269082	0.00496923
Site A2	City A	2023-10-03	NC_009334.1	172764	1249	64	0.053524	0.00984255
Site A3	City A	2023-10-03	LN827554.1	165750	1466	105	0.0816425	0.0131536
Site A3	City A	2023-10-03	NC_009334.1	172764	4254	175	0.134798	0.0210327
Site A4	City A	2023-10-03	LN827554.1	165750	842	42	0.0396437	0.00671287
Site A4	City A	2023-10-03	NC_009334.1	172764	968	65	0.0575388	0.00996719
Site A5	City A	2023-10-03	LN827554.1	165750	508	28	0.0246256	0.00412771
Site A5	City A	2023-10-03	NC_009334.1	172764	4027	193	0.154982	0.0272966
Site A6	City A	2023-10-03	LN827554.1	165750	949	59	0.0465217	0.0078395
Site A6	City A	2023-10-03	NC_009334.1	172764	2131	116	0.0968867	0.0147875
Site B1	City B	2023-10-03	LN827554.1	165750	632	22	0.0189432	0.00306026
Site B1	City B	2023-10-03	NC_009334.1	172764	2166	33	0.0241	0.00440402
Site B2	City B	2023-10-03	LN827554.1	165750	1253	111	0.0959964	0.0208777
Site B2	City B	2023-10-03	NC_009334.1	172764	4013	148	0.117441	0.0267068
Site B3	City B	2023-10-03	LN827554.1	165750	2639	150	0.129801	0.0218945
Site B3	City B	2023-10-03	NC_009334.1	172764	4930	226	0.186416	0.0316485
Site D1	City D	2023-10-03	LN827554.1	165750	2364	93	0.0764251	0.0178529
Site D1	City D	2023-10-03	NC_009334.1	172764	6919	190	0.157681	0.0349929
Site D2	City D	2023-10-03	LN827554.1	165750	573	13	0.0103442	0.00242327
Site D2	City D	2023-10-03	NC_009334.1	172764	446	13	0.00952414	0.00232488
Site D3	City D	2023-10-03	LN827554.1	165750	790	22	0.0181944	0.00311059
Site D3	City D	2023-10-03	NC_009334.1	172764	604	23	0.017206	0.00311996
Site F1	City F	2023-10-03	LN827554.1	165750	743	33	0.0291063	0.00546164
Site F1	City F	2023-10-03	NC_009334.1	172764	225	7	0.00580486	0.00111149
Site G1	City G	2023-10-03	LN827554.1	165750	780	22	0.020465	0.00393254
Site G1	City G	2023-10-03	NC_009334.1	172764	4274	106	0.087183	0.0181785
Site B4	City B	2023-10-03	LN827554.1	165750	3661	159	0.132808	0.0320742
Site B4	City B	2023-10-03	NC_009334.1	172764	7426	219	0.176214	0.0423841
Site E1	City E	2023-10-04	LN827554.1	165750	3363	165	0.142995	0.0260293
Site E1	City E	2023-10-04	NC_009334.1	172764	8890	262	0.211657	0.0396534
Site H1	City H	2023-10-04	LN827554.1	165750	1649	74	0.0719807	0.0111749
Site H1	City H	2023-10-04	NC_009334.1	172764	2795	89	0.0822471	0.0128944
Site I1	City I	2023-10-04	LN827554.1	165750	501	22	0.017814	0.00304048
Site I1	City I	2023-10-04	NC_009334.1	172764	1625	33	0.0250154	0.00437556
Site C1	City C	2023-10-05	LN827554.1	165750	254	2	0.00189614	0.000212069
Site C1	City C	2023-10-05	NC_009334.1	172764	1115	30	0.0250211	0.00305189
Site C2	City C	2023-10-05	LN827554.1	165750	1470	53	0.0473249	0.00702767
Site C2	City C	2023-10-05	NC_009334.1	172764	1588	67	0.0575735	0.00852336
Site D1	City D	2023-10-08	LN827554.1	165750	858	30	0.0247041	0.0039339
Site D1	City D	2023-10-08	NC_009334.1	172764	1095	25	0.0208036	0.00314516
Site D2	City D	2023-10-08	LN827554.1	165750	1881	47	0.0397947	0.00641783
Site D2	City D	2023-10-08	NC_009334.1	172764	3473	81	0.0653423	0.0106115
Site D3	City D	2023-10-08	LN827554.1	165750	355	6	0.00611715	0.000749809
Site D3	City D	2023-10-08	NC_009334.1	172764	800	10	0.00859722	0.00119895
Site B2	City B	2023-10-09	LN827554.1	165750	2578	107	0.0923068	0.0156787
Site B2	City B	2023-10-09	NC_009334.1	172764	2776	118	0.0958845	0.0165885
Site B3	City B	2023-10-09	LN827554.1	165750	1219	45	0.0369928	0.00692268
Site B3	City B	2023-10-09	NC_009334.1	172764	2551	81	0.0649542	0.0119549
Site F1	City F	2023-10-09	LN827554.1	165750	200	5	0.0043599	0.000886443
Site F1	City F	2023-10-09	NC_009334.1	172764	1051	14	0.0113316	0.00238127
Site G1	City G	2023-10-09	LN827554.1	165750	1025	30	0.0250302	0.00433595
Site G1	City G	2023-10-09	NC_009334.1	172764	1103	44	0.0330738	0.00610121
Site B4	City B	2023-10-09	LN827554.1	165750	1146	34	0.0277597	0.00600256
Site B4	City B	2023-10-09	NC_009334.1	172764	1281	41	0.0337574	0.00694451
Site A1	City A	2023-10-10	LN827554.1	165750	617	31	0.0274215	0.00368692
Site A1	City A	2023-10-10	NC_009334.1	172764	533	20	0.0164877	0.00228209
Site A2	City A	2023-10-10	LN827554.1	165750	3119	105	0.0897464	0.0163521
Site A2	City A	2023-10-10	NC_009334.1	172764	6878	204	0.161238	0.0304799
Site A3	City A	2023-10-10	LN827554.1	165750	3609	127	0.103569	0.0346254
Site A3	City A	2023-10-10	NC_009334.1	172764	4547	159	0.120413	0.04159
Site A4	City A	2023-10-10	LN827554.1	165750	1118	30	0.0253623	0.0057372
Site A4	City A	2023-10-10	NC_009334.1	172764	3358	77	0.063726	0.0141276
Site A5	City A	2023-10-10	LN827554.1	165750	1812	61	0.0549336	0.0104424
Site A5	City A	2023-10-10	NC_009334.1	172764	9176	209	0.176197	0.0343256
Site A6	City A	2023-10-10	LN827554.1	165750	327	5	0.00408816	0.000638689
Site A6	City A	2023-10-10	NC_009334.1	172764	1972	46	0.0314459	0.00563739
Site E1	City E	2023-10-11	LN827554.1	165750	5139	142	0.11689	0.0208233
Site E1	City E	2023-10-11	NC_009334.1	172764	6921	214	0.169308	0.0301075
Site H1	City H	2023-10-11	LN827554.1	165750	2886	84	0.0732126	0.0120952
Site H1	City H	2023-10-11	NC_009334.1	172764	7160	96	0.074067	0.0132618
Site I1	City I	2023-10-11	LN827554.1	165750	488	14	0.0133635	0.00175115
Site I1	City I	2023-10-11	NC_009334.1	172764	623	18	0.015526	0.00216008
Site I2	City I	2023-10-11	LN827554.1	165750	208	20	0.0179771	0.00270134
Site I2	City I	2023-10-11	NC_009334.1	172764	1372	20	0.0209427	0.00259167
Site D2	City D	2023-10-15	LN827554.1	165750	1041	85	0.0758575	0.0151264
Site D2	City D	2023-10-15	NC_009334.1	172764	1794	82	0.0667037	0.0140001
Site D3	City D	2023-10-15	LN827554.1	165750	142	1	0.000857488	0.000183855
Site D3	City D	2023-10-15	NC_009334.1	172764	171	3	0.00339486	0.000529172
Site B1	City B	2023-10-16	LN827554.1	165750	1228	11	0.0104408	0.00134852
Site B1	City B	2023-10-16	NC_009334.1	172764	3254	83	0.070423	0.0097621
Site B2	City B	2023-10-16	LN827554.1	165750	1034	36	0.0285507	0.00892007
Site B2	City B	2023-10-16	NC_009334.1	172764	2772	36	0.0295225	0.00855793
Site B3	City B	2023-10-16	LN827554.1	165750	869	30	0.0282729	0.00825404
Site B3	City B	2023-10-16	NC_009334.1	172764	3070	61	0.0511372	0.0161018
Site F1	City F	2023-10-16	LN827554.1	165750	302	8	0.00657005	0.00214267
Site F1	City F	2023-10-16	NC_009334.1	172764	1027	24	0.0197724	0.00616705
Site B4	City B	2023-10-16	LN827554.1	165750	245	7	0.00532005	0.00190605
Site B4	City B	2023-10-16	NC_009334.1	172764	2291	54	0.0433163	0.0141068
Site A2	City A	2023-10-17	LN827554.1	165750	314	19	0.0155978	0.00501379
Site A2	City A	2023-10-17	NC_009334.1	172764	2458	38	0.0290185	0.00962047
Site A3	City A	2023-10-17	LN827554.1	165750	238	3	0.00234903	0.000920867
Site A3	City A	2023-10-17	NC_009334.1	172764	1365	21	0.0176984	0.00618437
Site A4	City A	2023-10-17	LN827554.1	165750	362	18	0.0154952	0.00424926
Site A4	City A	2023-10-17	NC_009334.1	172764	330	13	0.0102483	0.00294431
Site A5	City A	2023-10-17	LN827554.1	165750	746	31	0.026558	0.0113243
Site A5	City A	2023-10-17	NC_009334.1	172764	666	20	0.0166441	0.00700941
Site A6	City A	2023-10-17	LN827554.1	165750	460	7	0.0052657	0.00154823
Site A6	City A	2023-10-17	NC_009334.1	172764	872	8	0.00734008	0.00169757
Site C2	City C	2023-10-17	LN827554.1	165750	738	8	0.00760266	0.00159266
Site C2	City C	2023-10-17	NC_009334.1	172764	1980	33	0.0253282	0.006303
Site E1	City E	2023-10-18	NC_009334.1	172764	255	2	0.00161053	0.000490074
Site H1	City H	2023-10-18	LN827554.1	165750	240	20	0.0167331	0.00497333
Site H1	City H	2023-10-18	NC_009334.1	172764	240	18	0.0147902	0.00429428
Site D1	City D	2023-10-22	LN827554.1	165750	277	11	0.00923309	0.00197569
Site D1	City D	2023-10-22	NC_009334.1	172764	5794	89	0.0703883	0.0153362
Site D2	City D	2023-10-22	LN827554.1	165750	253	3	0.00273551	0.000792974
Site D2	City D	2023-10-22	NC_009334.1	172764	253	5	0.00437392	0.00126797
Site D3	City D	2023-10-22	LN827554.1	165750	507	27	0.0229408	0.00473528
Site D3	City D	2023-10-22	NC_009334.1	172764	642	36	0.028416	0.00605738
Site B2	City B	2023-10-23	LN827554.1	165750	195	1	0.00144324	0.000155315
Site B2	City B	2023-10-23	NC_009334.1	172764	192	2	0.00141356	0.000298018
Site B3	City B	2023-10-23	LN827554.1	165750	836	21	0.0185205	0.0058962
Site B3	City B	2023-10-23	NC_009334.1	172764	1061	14	0.0109551	0.00377121
Site F1	City F	2023-10-23	LN827554.1	165750	185	18	0.0151751	0.00355594
Site F1	City F	2023-10-23	NC_009334.1	172764	112	2	0.000886371	0.000379064
Site G1	City G	2023-10-23	LN827554.1	165750	172	14	0.0117572	0.00400949
Site B4	City B	2023-10-23	NC_009334.1	172764	2697	52	0.0440115	0.0122105
Site C2	City C	2023-10-24	LN827554.1	165750	505	25	0.0215278	0.00422261
Site C2	City C	2023-10-24	NC_009334.1	172764	673	79	0.0632799	0.0128017
Site A1	City A	2023-10-25	LN827554.1	165750	151	12	0.00987923	0.00233491
Site A1	City A	2023-10-25	NC_009334.1	172764	87	1	0.000504015	0.000186676
Site A2	City A	2023-10-25	LN827554.1	165750	401	4	0.00427536	0.00111578
Site A2	City A	2023-10-25	NC_009334.1	172764	2107	33	0.0268634	0.00883147
Site A3	City A	2023-10-25	NC_009334.1	172764	1495	56	0.0443649	0.00857867
Site A4	City A	2023-10-25	LN827554.1	165750	136	6	0.00481884	0.00126249
Site A4	City A	2023-10-25	NC_009334.1	172764	2235	70	0.0533445	0.0141311
Site A5	City A	2023-10-25	LN827554.1	165750	929	20	0.0200121	0.0050205
Site A5	City A	2023-10-25	NC_009334.1	172764	1489	25	0.0223968	0.00602084
Site A6	City A	2023-10-25	LN827554.1	165750	202	2	0.00179952	0.000492434
Site A6	City A	2023-10-25	NC_009334.1	172764	3946	82	0.0672251	0.0193701
Site C1	City C	2023-10-25	LN827554.1	165750	194	3	0.00322464	0.000531291
Site E1	City E	2023-10-25	LN827554.1	165750	839	24	0.0214976	0.00763616
Site E1	City E	2023-10-25	NC_009334.1	172764	194	6	0.00479683	0.00183154
Site H1	City H	2023-10-25	LN827554.1	165750	160	4	0.0032186	0.000803478
Site H1	City H	2023-10-25	NC_009334.1	172764	4191	98	0.0803121	0.018886
Site I1	City I	2023-10-25	LN827554.1	165750	449	17	0.0145652	0.00504189
Site I1	City I	2023-10-25	NC_009334.1	172764	396	10	0.00845238	0.00284541
Site I2	City I	2023-10-25	NC_009334.1	172764	138	2	0.00159894	0.000695739
Site D1	City D	2023-10-29	LN827554.1	165750	1497	24	0.0191425	0.00634047
Site D1	City D	2023-10-29	NC_009334.1	172764	1415	41	0.0341745	0.0103919
Site D2	City D	2023-10-29	LN827554.1	165750	1648	41	0.0354831	0.0120339
Site D2	City D	2023-10-29	NC_009334.1	172764	3927	61	0.0482696	0.0171773
Site D3	City D	2023-10-29	LN827554.1	165750	252	3	0.00273551	0.000530932
Site D3	City D	2023-10-29	NC_009334.1	172764	126	1	0.000729952	0.000169792
Site B1	City B	2023-10-30	LN827554.1	165750	1144	60	0.0475543	0.0429031
Site B1	City B	2023-10-30	NC_009334.1	172764	6775	131	0.0995806	0.0898688
Site B2	City B	2023-10-30	LN827554.1	165750	753	10	0.00736715	0.00350112
Site B2	City B	2023-10-30	NC_009334.1	172764	1881	26	0.0219565	0.00873335
Site B3	City B	2023-10-30	LN827554.1	165750	1069	28	0.0221437	0.00889015
Site B3	City B	2023-10-30	NC_009334.1	172764	725	21	0.0172408	0.00639692
Site E1	City E	2023-10-30	LN827554.1	165750	3124	74	0.064837	0.0186706
Site E1	City E	2023-10-30	NC_009334.1	172764	4475	88	0.0681463	0.0213014
Site F1	City F	2023-10-30	LN827554.1	165750	298	7	0.00577295	0.00237039
Site F1	City F	2023-10-30	NC_009334.1	172764	761	9	0.00644791	0.00292391
Site G1	City G	2023-10-30	LN827554.1	165750	733	11	0.010936	0.00417172
Site G1	City G	2023-10-30	NC_009334.1	172764	965	26	0.021325	0.00946011
Site H1	City H	2023-10-30	LN827554.1	165750	899	9	0.0102597	0.0025151
Site H1	City H	2023-10-30	NC_009334.1	172764	2884	56	0.0499033	0.0150142
Site I1	City I	2023-10-30	LN827554.1	165750	148	2	0.00155797	0.000670192
Site I2	City I	2023-10-30	NC_009334.1	172764	285	5	0.00394522	0.00166626
Site B4	City B	2023-10-30	LN827554.1	165750	381	14	0.0121558	0.00354897
Site B4	City B	2023-10-30	NC_009334.1	172764	1494	30	0.0226517	0.00729619
Site C2	City C	2023-10-31	LN827554.1	165750	415	11	0.00951087	0.00263063
Site C2	City C	2023-10-31	NC_009334.1	172764	940	37	0.0267997	0.00848924
Site A1	City A	2023-11-01	LN827554.1	165750	364	4	0.00402174	0.00120462
Site A1	City A	2023-11-01	NC_009334.1	172764	500	15	0.00886371	0.00433391
Site A2	City A	2023-11-01	LN827554.1	165750	742	14	0.012337	0.00349359
Site A2	City A	2023-11-01	NC_009334.1	172764	2358	37	0.0301192	0.00885821
Site A3	City A	2023-11-01	LN827554.1	165750	428	7	0.00809179	0.00181617
Site A3	City A	2023-11-01	NC_009334.1	172764	1705	17	0.0152363	0.00423162
Site A4	City A	2023-11-01	LN827554.1	165750	149	8	0.00650966	0.00200875
Site A5	City A	2023-11-01	LN827554.1	165750	1140	13	0.0112802	0.00347127
Site A5	City A	2023-11-01	NC_009334.1	172764	5604	78	0.0602906	0.019982
Site C1	City C	2023-11-01	LN827554.1	165750	460	6	0.0046558	0.00157493
Site C1	City C	2023-11-01	NC_009334.1	172764	460	19	0.0144542	0.00478479
Site D1	City D	2023-11-05	LN827554.1	165750	154	4	0.00338164	0.00125786
Site D1	City D	2023-11-05	NC_009334.1	172764	1222	19	0.0152247	0.00573227
Site D2	City D	2023-11-05	LN827554.1	165750	453	11	0.00974638	0.00369033
Site D2	City D	2023-11-05	NC_009334.1	172764	2188	28	0.022026	0.00901219
Site D3	City D	2023-11-05	LN827554.1	165750	205	2	0.00247585	0.000410297
Site D3	City D	2023-11-05	NC_009334.1	172764	467	10	0.00780354	0.0019682
Site B1	City B	2023-11-06	LN827554.1	165750	1772	26	0.0199275	0.0164314
Site B1	City B	2023-11-06	NC_009334.1	172764	4761	76	0.0609452	0.0460803
Site B2	City B	2023-11-06	LN827554.1	165750	3090	59	0.0545109	0.0231173
Site B2	City B	2023-11-06	NC_009334.1	172764	4064	63	0.0571043	0.0236824
Site B3	City B	2023-11-06	LN827554.1	165750	493	7	0.00540459	0.00223809
Site B3	City B	2023-11-06	NC_009334.1	172764	1558	19	0.0155491	0.00582819
Site E1	City E	2023-11-06	LN827554.1	165750	1578	30	0.0255193	0.00678175
Site E1	City E	2023-11-06	NC_009334.1	172764	1920	36	0.025867	0.0078077
Site F1	City F	2023-11-06	LN827554.1	165750	478	17	0.0142331	0.00486805
Site F1	City F	2023-11-06	NC_009334.1	172764	151	1	0.000874784	0.00027473
Site G1	City G	2023-11-06	LN827554.1	165750	511	15	0.0132428	0.00401449
Site G1	City G	2023-11-06	NC_009334.1	172764	432	10	0.00777457	0.00256767
Site H1	City H	2023-11-06	LN827554.1	165750	501	12	0.0104046	0.00311593
Site H1	City H	2023-11-06	NC_009334.1	172764	1128	23	0.0170033	0.00572974
Site I1	City I	2023-11-06	LN827554.1	165750	589	13	0.0109481	0.00360286
Site I1	City I	2023-11-06	NC_009334.1	172764	428	6	0.00458248	0.00159535
Site B4	City B	2023-11-06	LN827554.1	165750	501	8	0.00692029	0.00258685
Site B4	City B	2023-11-06	NC_009334.1	172764	1592	17	0.0147902	0.00527388
Site A1	City A	2023-11-07	LN827554.1	165750	499	18	0.0155314	0.00365045
Site A1	City A	2023-11-07	NC_009334.1	172764	790	24	0.0183763	0.00466966
Site A2	City A	2023-11-07	LN827554.1	165750	521	5	0.00550725	0.00138418
Site A2	City A	2023-11-07	NC_009334.1	172764	619	8	0.00716628	0.00212478
Site A3	City A	2023-11-07	LN827554.1	165750	752	23	0.0178623	0.00485155
Site A3	City A	2023-11-07	NC_009334.1	172764	2254	67	0.0514501	0.013559
Site A4	City A	2023-11-07	LN827554.1	165750	2303	70	0.0561775	0.0142644
Site A4	City A	2023-11-07	NC_009334.1	172764	1907	41	0.0307217	0.00801565
Site A5	City A	2023-11-07	LN827554.1	165750	958	11	0.00972222	0.00309504
Site A5	City A	2023-11-07	NC_009334.1	172764	1899	28	0.0215452	0.00755843
Site C2	City C	2023-11-07	LN827554.1	165750	1356	31	0.0263889	0.00631005
Site C2	City C	2023-11-07	NC_009334.1	172764	1665	26	0.0206936	0.00507744
Site C1	City C	2023-11-08	LN827554.1	165750	778	11	0.00831522	0.00242469
Site C1	City C	2023-11-08	NC_009334.1	172764	911	19	0.0141646	0.00401807
Site D1	City D	2023-11-12	LN827554.1	165750	1290	24	0.0209541	0.00734187
Site D1	City D	2023-11-12	NC_009334.1	172764	1770	28	0.0176869	0.00821777
Site D2	City D	2023-11-12	LN827554.1	165750	1145	32	0.026099	0.00914751
Site D2	City D	2023-11-12	NC_009334.1	172764	2523	24	0.0184052	0.0065821
Site D3	City D	2023-11-12	LN827554.1	165750	362	13	0.0112862	0.00285762
Site D3	City D	2023-11-12	NC_009334.1	172764	404	5	0.00437392	0.00105446
Site B1	City B	2023-11-13	LN827554.1	165750	260	2	0.00163043	0.000551386
Site B1	City B	2023-11-13	NC_009334.1	172764	1122	10	0.00696931	0.002645
Site B2	City B	2023-11-13	LN827554.1	165750	2592	56	0.0450785	0.0275842
Site B2	City B	2023-11-13	NC_009334.1	172764	6591	126	0.0946041	0.0595447
Site B3	City B	2023-11-13	LN827554.1	165750	689	14	0.011558	0.00453985
Site B3	City B	2023-11-13	NC_009334.1	172764	1998	32	0.0239726	0.00995552
Site E1	City E	2023-11-13	LN827554.1	165750	906	9	0.00676328	0.001963
Site E1	City E	2023-11-13	NC_009334.1	172764	2379	32	0.0256874	0.0066962
Site G1	City G	2023-11-13	LN827554.1	165750	187	2	0.00154589	0.000708225
Site G1	City G	2023-11-13	NC_009334.1	172764	497	4	0.00363818	0.00135894
Site H1	City H	2023-11-13	LN827554.1	165750	544	12	0.0110507	0.00338816
Site H1	City H	2023-11-13	NC_009334.1	172764	3264	44	0.0331955	0.0119189
Site I1	City I	2023-11-13	LN827554.1	165750	254	2	0.00153382	0.000713017
Site I1	City I	2023-11-13	NC_009334.1	172764	1367	12	0.00959945	0.00410442
Site I2	City I	2023-11-13	LN827554.1	165750	918	23	0.0194082	0.00529651
Site I2	City I	2023-11-13	NC_009334.1	172764	1796	31	0.0244302	0.00684895
Site B4	City B	2023-11-13	LN827554.1	165750	1204	20	0.0173973	0.00629844
Site B4	City B	2023-11-13	NC_009334.1	172764	3268	45	0.0350899	0.0135961
Site C2	City C	2023-11-14	LN827554.1	165750	1898	38	0.0317452	0.00972606
Site C2	City C	2023-11-14	NC_009334.1	172764	2560	46	0.0373029	0.0112957
Site A1	City A	2023-11-15	LN827554.1	165750	979	13	0.0114251	0.00411272
Site A1	City A	2023-11-15	NC_009334.1	172764	825	22	0.0174435	0.00667741
Site A2	City A	2023-11-15	LN827554.1	165750	302	5	0.00324275	0.00126912
Site A2	City A	2023-11-15	NC_009334.1	172764	743	9	0.00633784	0.00219167
Site A3	City A	2023-11-15	LN827554.1	165750	651	8	0.00625604	0.00193155
Site A3	City A	2023-11-15	NC_009334.1	172764	633	8	0.00607714	0.00185314
Site A4	City A	2023-11-15	LN827554.1	165750	2081	38	0.0325121	0.0126012
Site A4	City A	2023-11-15	NC_009334.1	172764	3349	66	0.0528115	0.0209977
Site A5	City A	2023-11-15	LN827554.1	165750	1889	22	0.0199275	0.00569769
Site A5	City A	2023-11-15	NC_009334.1	172764	3171	33	0.028416	0.00819955
Site A6	City A	2023-11-15	LN827554.1	165750	110	1	0.000664251	0.000325606
Site A6	City A	2023-11-15	NC_009334.1	172764	242	3	0.00238104	0.000937161
Site C1	City C	2023-11-15	LN827554.1	165750	711	12	0.010151	0.00297302
Site C1	City C	2023-11-15	NC_009334.1	172764	463	6	0.00480842	0.00142616
Site E1	City E	2023-11-20	LN827554.1	165750	6123	209	0.176196	0.0409873
Site E1	City E	2023-11-20	NC_009334.1	172764	12719	372	0.3141	0.0699916
Site F1	City F	2023-11-20	LN827554.1	165750	1113	15	0.0125181	0.00473417
Site F1	City F	2023-11-20	NC_009334.1	172764	698	11	0.00848714	0.00333078
Site F1	City F	2023-11-20	LN827554.1	165750	2020	93	0.0883877	0.0160288
Site F1	City F	2023-11-20	NC_009334.1	172764	3332	116	0.0944999	0.0191813
Site G1	City G	2023-11-20	LN827554.1	165750	581	22	0.0172041	0.00668634
Site G1	City G	2023-11-20	NC_009334.1	172764	1188	28	0.0215104	0.0081644
Site H1	City H	2023-11-20	LN827554.1	165750	1351	69	0.0578684	0.0124886
Site H1	City H	2023-11-20	NC_009334.1	172764	1652	34	0.0277324	0.00590399
Site I1	City I	2023-11-20	LN827554.1	165750	2668	98	0.0868599	0.0229737
Site I1	City I	2023-11-20	NC_009334.1	172764	5513	191	0.156048	0.0429575
Site I2	City I	2023-11-20	LN827554.1	165750	1143	54	0.0465278	0.00791805
Site I2	City I	2023-11-20	NC_009334.1	172764	5073	151	0.117424	0.0212423
Site A2	City A	2023-11-23	LN827554.1	165750	2354	64	0.061087	0.0127495
Site A2	City A	2023-11-23	NC_009334.1	172764	5829	73	0.0650411	0.013952
Site A3	City A	2023-11-23	LN827554.1	165750	1550	43	0.0403019	0.00582745
Site A3	City A	2023-11-23	NC_009334.1	172764	4864	285	0.228927	0.0370557
Site A4	City A	2023-11-23	LN827554.1	165750	1731	74	0.0627959	0.0134027
Site A4	City A	2023-11-23	NC_009334.1	172764	6067	92	0.0730126	0.0159864
Site A5	City A	2023-11-23	LN827554.1	165750	3393	154	0.135731	0.0330853
Site A5	City A	2023-11-23	NC_009334.1	172764	7501	239	0.192273	0.0492621
Site A6	City A	2023-11-23	LN827554.1	165750	1023	38	0.0325242	0.00708969
Site A6	City A	2023-11-23	NC_009334.1	172764	3852	86	0.0714542	0.0153937
Site D1	City D	2023-11-26	LN827554.1	165750	2721	54	0.0491063	0.0117129
Site D1	City D	2023-11-26	NC_009334.1	172764	5576	146	0.122244	0.0303826
Site D2	City D	2023-11-26	LN827554.1	165750	986	39	0.0319626	0.00829696
Site D2	City D	2023-11-26	NC_009334.1	172764	5480	128	0.102298	0.0261255
Site D3	City D	2023-11-26	LN827554.1	165750	1593	55	0.0486896	0.00890954
Site D3	City D	2023-11-26	NC_009334.1	172764	3357	65	0.0535009	0.010102
Site B1	City B	2023-11-27	LN827554.1	165750	2956	121	0.103339	0.01984
Site B1	City B	2023-11-27	NC_009334.1	172764	4375	132	0.110628	0.020765
Site B2	City B	2023-11-27	LN827554.1	165750	891	33	0.0275845	0.00956132
Site B2	City B	2023-11-27	NC_009334.1	172764	4266	156	0.12528	0.043364
Site B3	City B	2023-11-27	LN827554.1	165750	3260	180	0.153068	0.0359163
Site B3	City B	2023-11-27	NC_009334.1	172764	10293	219	0.199613	0.0419241
Site E1	City E	2023-11-27	LN827554.1	165750	2557	77	0.0653744	0.0110512
Site E1	City E	2023-11-27	NC_009334.1	172764	5814	220	0.183021	0.0302929
Site F1	City F	2023-11-27	LN827554.1	165750	508	12	0.00980676	0.00324253
Site F1	City F	2023-11-27	NC_009334.1	172764	638	19	0.0181387	0.00492558
Site H1	City H	2023-11-27	LN827554.1	165750	1731	50	0.0412681	0.0075396
Site H1	City H	2023-11-27	NC_009334.1	172764	2676	83	0.0640794	0.0120076
Site I1	City I	2023-11-27	LN827554.1	165750	717	24	0.0217874	0.00451305
Site I1	City I	2023-11-27	NC_009334.1	172764	698	7	0.00683606	0.00126286
Site I2	City I	2023-11-27	LN827554.1	165750	1167	48	0.0377234	0.00783334
Site I2	City I	2023-11-27	NC_009334.1	172764	3324	107	0.0823398	0.0167529
Site B4	City B	2023-11-27	LN827554.1	165750	4226	147	0.125942	0.0338627
Site B4	City B	2023-11-27	NC_009334.1	172764	15187	400	0.317327	0.0884025
Site C2	City C	2023-11-28	LN827554.1	165750	2848	74	0.0668056	0.0100819
Site C2	City C	2023-11-28	NC_009334.1	172764	6872	176	0.151378	0.023005
Site G1	City G	2023-11-28	LN827554.1	165750	1285	52	0.0475302	0.00956006
Site G1	City G	2023-11-28	NC_009334.1	172764	4353	87	0.0753589	0.0153453
Site A1	City A	2023-11-29	NC_009334.1	172764	376	2	0.00233469	0.000403502
Site A2	City A	2023-11-29	LN827554.1	165750	3272	92	0.0750845	0.0179037
Site A2	City A	2023-11-29	NC_009334.1	172764	3606	103	0.0831914	0.0192306
Site A3	City A	2023-11-29	LN827554.1	165750	151	3	0.00236111	0.000636283
Site A3	City A	2023-11-29	NC_009334.1	172764	1747	79	0.0584889	0.0160752
Site A4	City A	2023-11-29	LN827554.1	165750	1149	47	0.0422766	0.00933598
Site A4	City A	2023-11-29	NC_009334.1	172764	2944	132	0.116352	0.0251557
Site A5	City A	2023-11-29	LN827554.1	165750	2525	139	0.118671	0.0371176
Site A5	City A	2023-11-29	NC_009334.1	172764	6444	150	0.125841	0.0384288
Site A6	City A	2023-11-29	LN827554.1	165750	975	43	0.0378986	0.0053188
Site A6	City A	2023-11-29	NC_009334.1	172764	954	34	0.0264868	0.00403482
Site C1	City C	2023-11-29	LN827554.1	165750	818	16	0.0120471	0.00241755
Site C1	City C	2023-11-29	NC_009334.1	172764	2482	136	0.105629	0.0197149
Site D1	City D	2023-12-03	LN827554.1	165750	6900	255	0.203605	0.0398101
Site D1	City D	2023-12-03	NC_009334.1	172764	15488	500	0.388271	0.07489
Site D2	City D	2023-12-03	LN827554.1	165750	1286	21	0.0175362	0.00384573
Site D2	City D	2023-12-03	NC_009334.1	172764	2907	58	0.0444518	0.0101903
Site D3	City D	2023-12-03	LN827554.1	165750	1982	68	0.0577476	0.00978051
Site D3	City D	2023-12-03	NC_009334.1	172764	4090	100	0.0790492	0.0137992
Site B1	City B	2023-12-04	LN827554.1	165750	2500	87	0.0738406	0.0218191
Site B1	City B	2023-12-04	NC_009334.1	172764	7527	136	0.107413	0.0327233
Site B2	City B	2023-12-04	LN827554.1	165750	1452	54	0.0438768	0.00950925
Site B2	City B	2023-12-04	NC_009334.1	172764	7198	125	0.100618	0.0211185
Site B3	City B	2023-12-04	LN827554.1	165750	1233	39	0.0359662	0.00778925
Site B3	City B	2023-12-04	NC_009334.1	172764	985	22	0.0189672	0.00421555
Site E1	City E	2023-12-04	LN827554.1	165750	1439	41	0.0351329	0.00819769
Site E1	City E	2023-12-04	NC_009334.1	172764	2454	35	0.0307275	0.00671392
Site F1	City F	2023-12-04	LN827554.1	165750	163	3	0.00376208	0.000596487
Site F1	City F	2023-12-04	NC_009334.1	172764	5307	93	0.0738758	0.0177404
Site H1	City H	2023-12-04	NC_009334.1	172764	2692	60	0.0571738	0.00817328
Site I1	City I	2023-12-04	LN827554.1	165750	131	1	0.00319444	0.000155366
Site I1	City I	2023-12-04	NC_009334.1	172764	131	1	0.00230572	0.000149058
Site I2	City I	2023-12-04	LN827554.1	165750	151	3	0.00235507	0.000444925
Site I2	City I	2023-12-04	NC_009334.1	172764	1290	19	0.0156592	0.00270346
Site B4	City B	2023-12-04	LN827554.1	165750	4052	102	0.0846618	0.017075
Site B4	City B	2023-12-04	NC_009334.1	172764	8204	190	0.14599	0.030515
Site A1	City A	2023-12-05	LN827554.1	165750	253	5	0.00455918	0.000788434
Site A1	City A	2023-12-05	NC_009334.1	172764	253	9	0.00701565	0.00136156
Site A2	City A	2023-12-05	LN827554.1	165750	1567	27	0.0214915	0.00380235
Site A2	City A	2023-12-05	NC_009334.1	172764	2674	49	0.0457379	0.00662041
Site A3	City A	2023-12-05	LN827554.1	165750	609	8	0.00675121	0.00140742
Site A3	City A	2023-12-05	NC_009334.1	172764	3334	57	0.0513863	0.00962077
Site A4	City A	2023-12-05	LN827554.1	165750	390	7	0.00678744	0.00115085
[truncated: 3,559 more rows]

## Sheet: HAV_Data
Supplemental Table 4. Sheet 3. Site specific RPKMF of HAV with date of sampling Description: The TREx output highlighting the detections of HAV across site and cities in Texas with sampling dates. Included is sequencing information such as reads mapped, average coverage and reference sequence length.
site_code	city_code	Date	accession	reference_length	covered_bases	reads_mapped	avg_coverage	RPKMF
Site B1	City B	2022-05-04	LC373510.1	7498	138	14	0.256124	0.0688836
Site A1	City A	2022-06-07	LC373510.1	7498	151	2	0.0387861	0.0125503
Site A1	City A	2022-06-07	KP879216.1	7487	226	8	0.161646	0.0502751
Site A4	City A	2022-06-08	LC373510.1	7498	158	18	0.35343	0.0705337
Site B1	City B	2022-06-15	LC373510.1	7498	151	4	0.0738977	0.0373284
Site B1	City B	2022-06-15	KP879216.1	7487	118	2	0.0310754	0.0186916
Site B4	City B	2022-06-15	LC373510.1	7498	453	13	0.255444	0.0970338
Site B4	City B	2022-06-15	KP879216.1	7487	151	5	0.0943165	0.0373755
Site B1	City B	2022-06-22	LC373510.1	7498	204	6	0.096761	0.0333289
Site B2	City B	2022-06-22	LC373510.1	7498	1525	73	1.14276	0.482089
Site B2	City B	2022-06-22	KP879216.1	7487	124	2	0.0137658	0.0132273
Site B4	City B	2022-06-22	LC373510.1	7498	490	55	0.982989	0.323556
Site B4	City B	2022-07-05	LC373510.1	7498	188	20	0.39834	0.124298
Site B4	City B	2022-07-11	LC373510.1	7498	157	2	0.0213664	0.0159854
Site A4	City A	2022-07-12	LC373510.1	7498	516	22	0.43699	0.118206
Site B4	City B	2022-07-18	LC373510.1	7498	421	18	0.30362	0.0989552
Site A4	City A	2022-07-19	LC373510.1	7498	162	6	0.108057	0.0304381
Site B2	City B	2022-07-25	LC373510.1	7498	1971	128	2.2251	0.911295
Site B2	City B	2022-07-25	KP879216.1	7487	299	10	0.160283	0.0712995
Site B4	City B	2022-08-04	LC373510.1	7498	217	6	0.114045	0.0480165
Site B1	City B	2022-08-08	LC373510.1	7498	3099	245	4.58424	2.02063
Site B1	City B	2022-08-08	KP879216.1	7487	146	4	0.0426605	0.0330383
Site B3	City B	2022-08-08	LC373510.1	7498	302	32	0.581383	0.165017
Site B3	City B	2022-08-11	LC373510.1	7498	433	11	0.217882	0.0528272
Site B3	City B	2022-08-11	KP879216.1	7487	97	1	0.0132207	0.00480953
Site B2	City B	2022-08-15	LC373510.1	7498	710	42	0.75626	0.346731
Site B3	City B	2022-08-22	LC373510.1	7498	142	22	0.404464	0.0900376
Site B2	City B	2022-09-12	LC373510.1	7498	488	45	0.804164	0.210446
Site A5	City A	2022-10-04	LC373510.1	7498	2707	100	1.77028	0.58542
Site A5	City A	2022-10-04	KP879216.1	7487	206	4	0.0610604	0.0234512
Site A1	City A	2022-10-11	LC373510.1	7498	3382	343	6.42501	1.90645
Site A1	City A	2022-10-11	KP879216.1	7487	191	3	0.0305302	0.016699
Site B2	City B	2022-10-24	LC373510.1	7498	417	75	1.43713	0.457825
Site B2	City B	2022-10-24	KP879216.1	7487	119	1	0.0162192	0.0061133
Site B2	City B	2022-10-31	LC373510.1	7498	302	74	1.31315	0.38824
Site B2	City B	2022-10-31	KP879216.1	7487	151	22	0.371269	0.115592
Site B3	City B	2022-10-31	LC373510.1	7498	674	53	0.98503	0.385724
Site B3	City B	2022-10-31	KP879216.1	7487	201	3	0.0475671	0.0218655
Site A6	City A	2022-11-01	LC373510.1	7498	2178	364	6.79981	1.19555
Site A6	City A	2022-11-01	KP879216.1	7487	303	6	0.0635137	0.0197358
Site B4	City B	2022-11-07	LC373510.1	7498	489	34	0.745237	0.0917422
Site A6	City A	2022-11-08	LC373510.1	7498	302	27	0.515923	0.0751655
Site A6	City A	2022-11-08	KP879216.1	7487	212	3	0.0460679	0.00836399
Site A6	City A	2022-11-22	LC373510.1	7498	6724	2743	50.2319	5.65593
Site A6	City A	2022-11-22	KP879216.1	7487	1742	110	1.67098	0.227148
Site B1	City B	2022-11-28	LC373510.1	7498	252	29	0.5	0.183842
Site B2	City B	2022-11-28	LC373510.1	7498	1264	196	3.40855	1.50141
Site B2	City B	2022-11-28	KP879216.1	7487	149	7	0.10263	0.0537006
Site A2	City A	2022-11-29	LC373510.1	7498	522	33	0.59227	0.178609
Site A2	City A	2022-11-29	KP879216.1	7487	93	3	0.0380264	0.0162611
Site A6	City A	2022-11-29	LC373510.1	7498	7222	2635	46.7699	13.4408
Site A6	City A	2022-11-29	KP879216.1	7487	2554	152	2.21276	0.77647
Site A6	City A	2022-12-08	LC373510.1	7498	6934	1152	20.3346	5.40834
Site A6	City A	2022-12-08	KP879216.1	7487	1845	45	0.568488	0.211574
Site B2	City B	2022-12-12	LC373510.1	7498	2148	107	1.8801	0.730389
Site B2	City B	2022-12-12	KP879216.1	7487	342	4	0.0572441	0.0273444
Site B4	City B	2022-12-12	LC373510.1	7498	2461	125	2.2681	0.682338
Site B4	City B	2022-12-12	KP879216.1	7487	107	1	0.0233065	0.00546672
Site A6	City A	2022-12-13	LC373510.1	7498	2700	201	3.46053	1.13539
Site A6	City A	2022-12-13	KP879216.1	7487	256	5	0.0895461	0.028285
Site B2	City B	2022-12-19	LC373510.1	7498	289	32	0.515242	0.238113
Site A6	City A	2022-12-20	LC373510.1	7498	1074	40	0.688351	0.192323
Site A6	City A	2022-12-20	KP879216.1	7487	64	2	0.0174458	0.00963028
Site A6	City A	2022-12-28	LC373510.1	7498	1403	46	0.801987	0.246296
Site A6	City A	2022-12-28	KP879216.1	7487	235	4	0.0537004	0.0214485
Site B1	City B	2023-01-04	LC373510.1	7498	149	1	0.017828	0.00693261
Site A6	City A	2023-01-10	LC373510.1	7498	1444	183	3.22646	0.640115
Site A6	City A	2023-01-19	LC373510.1	7498	526	49	0.932499	0.16572
Site A6	City A	2023-01-19	KP879216.1	7487	182	2	0.0248058	0.00677402
Site B1	City B	2023-01-23	LC373510.1	7498	214	36	0.663582	0.123253
Site B1	City B	2023-01-23	KP879216.1	7487	104	2	0.0275317	0.00685747
Site B1	City B	2023-01-30	LC373510.1	7498	187	24	0.4457	0.0911731
Site B3	City B	2023-01-30	LC373510.1	7498	302	10	0.174878	0.0408328
Site A6	City A	2023-02-02	LC373510.1	7498	1322	80	1.38106	0.220811
Site A6	City A	2023-02-02	KP879216.1	7487	193	2	0.026305	0.00552839
Site A6	City A	2023-02-08	LC373510.1	7498	258	5	0.0895482	0.0333554
Site B1	City B	2023-02-13	LC373510.1	7498	151	1	0.0205498	0.0122718
Site B1	City B	2023-02-20	LC373510.1	7498	224	1	0.0304845	0.0117305
Site B4	City B	2023-02-27	LC373510.1	7498	130	1	0.0176919	0.0111973
Site B1	City B	2023-03-06	LC373510.1	7498	558	19	0.388677	0.183706
Site B2	City B	2023-03-06	LC373510.1	7498	3219	87	1.47986	0.908791
Site B2	City B	2023-03-06	KP879216.1	7487	347	6	0.0854573	0.0627673
Site C1	City C	2023-03-08	LC373510.1	7498	5167	322	5.78742	1.89164
Site C1	City C	2023-03-08	KP879216.1	7487	940	29	0.511926	0.170615
Site B2	City B	2023-03-13	LC373510.1	7498	4138	173	3.20672	1.92228
Site B2	City B	2023-03-13	KP879216.1	7487	430	9	0.152378	0.10015
Site C2	City C	2023-03-14	LC373510.1	7498	3344	191	3.22891	1.42469
Site C2	City C	2023-03-14	KP879216.1	7487	548	17	0.299032	0.126991
Site B3	City B	2023-03-21	LC373510.1	7498	6592	737	13.4612	4.72447
Site B3	City B	2023-03-21	KP879216.1	7487	1078	58	1.03925	0.37235
Site C2	City C	2023-03-21	LC373510.1	7498	6180	717	13.0638	3.92069
Site C2	City C	2023-03-21	KP879216.1	7487	1506	28	0.436827	0.153334
Site B3	City B	2023-03-27	LC373510.1	7498	1324	58	1.12139	0.357369
Site B4	City B	2023-03-27	LC373510.1	7498	5146	399	7.03824	2.76003
Site B4	City B	2023-03-27	KP879216.1	7487	514	10	0.155104	0.0692754
Site A6	City A	2023-03-28	LC373510.1	7498	151	1	0.0205498	0.00539574
Site C2	City C	2023-03-28	LC373510.1	7498	3090	164	2.88963	0.693006
Site C2	City C	2023-03-28	KP879216.1	7487	309	8	0.138885	0.0338548
Site B1	City B	2023-04-03	LC373510.1	7498	203	10	0.193522	0.112169
Site B2	City B	2023-04-03	LC373510.1	7498	489	20	0.397795	0.152984
Site B3	City B	2023-04-03	LC373510.1	7498	847	33	0.537289	0.200405
Site B3	City B	2023-04-03	KP879216.1	7487	291	12	0.217936	0.0729815
Site A3	City A	2023-04-04	LC373510.1	7498	5739	529	9.46298	2.33262
Site A3	City A	2023-04-04	KP879216.1	7487	895	31	0.518877	0.136895
Site C2	City C	2023-04-04	LC373510.1	7498	1658	64	1.11745	0.304434
Site C2	City C	2023-04-04	KP879216.1	7487	636	5	0.0891373	0.0238189
Site B1	City B	2023-04-10	LC373510.1	7498	479	27	0.38718	0.119029
Site B2	City B	2023-04-10	LC373510.1	7498	189	2	0.0410996	0.0148582
Site B3	City B	2023-04-10	LC373510.1	7498	2062	58	1.11581	0.272122
Site B3	City B	2023-04-10	KP879216.1	7487	151	5	0.100177	0.0234932
Site B4	City B	2023-04-10	LC373510.1	7498	217	26	0.425014	0.18635
Site A4	City A	2023-04-11	LC373510.1	7498	485	14	0.2319	0.0660679
Site C2	City C	2023-04-11	LC373510.1	7498	7030	455	8.17188	2.31689
Site C2	City C	2023-04-11	KP879216.1	7487	1146	16	0.239335	0.0815928
Site B1	City B	2023-04-17	LC373510.1	7498	781	17	0.305389	0.0852594
Site B1	City B	2023-04-17	KP879216.1	7487	80	1	0.0109036	0.00502263
Site B2	City B	2023-04-17	LC373510.1	7498	6746	684	12.4413	4.04353
Site B2	City B	2023-04-17	KP879216.1	7487	959	22	0.384762	0.130246
Site B3	City B	2023-04-17	LC373510.1	7498	698	13	0.259118	0.0722104
Site A4	City A	2023-04-18	LC373510.1	7498	151	8	0.0963528	0.049314
Site C2	City C	2023-04-18	LC373510.1	7498	6978	947	17.1743	4.3996
Site C2	City C	2023-04-18	KP879216.1	7487	1505	53	0.942892	0.246591
Site B1	City B	2023-04-24	LC373510.1	7498	850	49	0.98258	0.188282
Site B1	City B	2023-04-24	KP879216.1	7487	120	1	0.0163555	0.00384814
Site B2	City B	2023-04-24	LC373510.1	7498	2930	185	3.46516	0.881181
Site B3	City B	2023-04-24	LC373510.1	7498	5342	514	9.77082	2.11751
Site B3	City B	2023-04-24	KP879216.1	7487	497	19	0.351779	0.0783889
Site B4	City B	2023-04-24	LC373510.1	7498	2035	183	3.30607	0.794208
Site C2	City C	2023-04-25	LC373510.1	7498	6167	1038	19.2226	3.32871
Site C2	City C	2023-04-25	KP879216.1	7487	1038	84	1.55663	0.269771
Site B2	City B	2023-05-01	LC373510.1	7498	4427	421	7.96135	2.06664
Site B2	City B	2023-05-01	KP879216.1	7487	703	17	0.287583	0.0835738
Site B3	City B	2023-05-01	LC373510.1	7498	4039	348	6.59363	1.32691
Site B3	City B	2023-05-01	KP879216.1	7487	487	14	0.286084	0.0534599
Site B4	City B	2023-05-01	LC373510.1	7498	302	30	0.584513	0.123694
Site A3	City A	2023-05-02	LC373510.1	7498	1584	128	2.44788	0.583309
Site A3	City A	2023-05-02	KP879216.1	7487	115	2	0.0245332	0.0091276
Site A4	City A	2023-05-02	LC373510.1	7498	2926	292	5.37956	1.83529
Site A4	City A	2023-05-02	KP879216.1	7487	359	4	0.068284	0.0251779
Site C2	City C	2023-05-02	LC373510.1	7498	4543	417	7.97251	1.08507
Site C2	City C	2023-05-02	KP879216.1	7487	303	4	0.0611967	0.0104236
Site B2	City B	2023-05-08	LC373510.1	7498	2926	111	2.11445	0.516041
Site B2	City B	2023-05-08	KP879216.1	7487	218	11	0.213984	0.0512143
Site B3	City B	2023-05-08	LC373510.1	7498	2087	90	1.62643	0.471109
Site B3	City B	2023-05-08	KP879216.1	7487	387	14	0.344555	0.0733912
Site B4	City B	2023-05-08	LC373510.1	7498	2171	111	2.18372	0.49104
Site A3	City A	2023-05-09	LC373510.1	7498	386	43	0.82104	0.276175
Site A3	City A	2023-05-09	KP879216.1	7487	150	14	0.281723	0.0900497
Site A4	City A	2023-05-09	LC373510.1	7498	327	10	0.171203	0.0479286
Site C2	City C	2023-05-09	LC373510.1	7498	3390	177	3.25953	1.04569
Site C2	City C	2023-05-09	KP879216.1	7487	304	3	0.0414338	0.0177496
Site B2	City B	2023-05-15	LC373510.1	7498	788	16	0.319134	0.0834053
Site B3	City B	2023-05-15	LC373510.1	7498	193	14	0.258302	0.0704369
Site C2	City C	2023-05-16	LC373510.1	7498	1780	109	2.06315	0.165829
Site A5	City A	2023-05-17	LC373510.1	7498	365	8	0.109281	0.0280238
Site B4	City B	2023-05-22	LC373510.1	7498	646	32	0.588459	0.121786
Site B1	City B	2023-05-22	LC373510.1	7498	302	28	0.522047	0.139342
Site B2	City B	2023-05-22	LC373510.1	7498	3300	214	3.74428	0.919189
Site B2	City B	2023-05-22	KP879216.1	7487	625	16	0.22884	0.0688254
Site B3	City B	2023-05-22	LC373510.1	7498	258	6	0.102613	0.0393604
Site C2	City C	2023-05-30	LC373510.1	7498	2408	112	1.90351	0.406501
Site C2	City C	2023-05-30	KP879216.1	7487	61	1	0.00831402	0.00363481
Site B3	City B	2023-05-31	LC373510.1	7498	2439	193	3.35901	1.07818
Site B3	City B	2023-05-31	KP879216.1	7487	459	8	0.138067	0.0447572
Site I2	City I	2023-05-31	LC373510.1	7498	4070	321	5.76674	1.55201
Site I2	City I	2023-05-31	KP879216.1	7487	558	27	0.450048	0.130735
Site B3	City B	2023-06-05	LC373510.1	7498	256	2	0.0348394	0.00839256
Site A6	City A	2023-06-06	LC373510.1	7498	270	2	0.0391943	0.00783561
Site C1	City C	2023-06-07	LC373510.1	7498	798	53	0.93454	0.25113
Site C1	City C	2023-06-07	KP879216.1	7487	73	1	0.00994957	0.00474526
Site I2	City I	2023-06-07	LC373510.1	7498	5628	475	8.29151	2.15565
Site I2	City I	2023-06-07	KP879216.1	7487	876	13	0.204034	0.0590834
Site B4	City B	2023-06-12	LC373510.1	7498	758	18	0.332471	0.175045
Site B4	City B	2023-06-12	KP879216.1	7487	205	6	0.141747	0.058434
Site B3	City B	2023-06-12	LC373510.1	7498	185	5	0.0993468	0.0246583
Site C1	City C	2023-06-14	LC373510.1	7498	302	26	0.512929	0.0842083
Site C1	City C	2023-06-14	KP879216.1	7487	151	4	0.0823225	0.0129742
Site I2	City I	2023-06-14	LC373510.1	7498	826	24	0.40528	0.0601798
Site B3	City B	2023-06-21	LC373510.1	7498	1157	63	1.15705	0.250749
Site I2	City I	2023-06-21	LC373510.1	7498	801	38	0.705362	0.147649
Site I2	City I	2023-06-21	KP879216.1	7487	212	6	0.11885	0.0233473
Site B3	City B	2023-06-26	LC373510.1	7498	231	4	0.0700871	0.0196951
Site C1	City C	2023-06-28	LC373510.1	7498	5610	305	5.52831	1.44622
Site C1	City C	2023-06-28	KP879216.1	7487	783	19	0.301758	0.090225
Site I2	City I	2023-06-28	LC373510.1	7498	1309	32	0.598258	0.133283
Site I2	City I	2023-06-28	KP879216.1	7487	46	1	0.00626959	0.00417123
Site C2	City C	2023-07-04	LC373510.1	7498	4570	294	5.07145	1.77702
Site C2	City C	2023-07-04	KP879216.1	7487	538	9	0.123211	0.0544784
Site I1	City I	2023-07-05	LC373510.1	7498	703	15	0.25	0.112385
Site B3	City B	2023-07-10	LC373510.1	7498	199	7	0.205498	0.0479607
Site B3	City B	2023-07-10	KP879216.1	7487	151	1	0.0205806	0.00686159
Site C2	City C	2023-07-11	LC373510.1	7498	3925	201	3.52463	1.1933
Site C2	City C	2023-07-11	KP879216.1	7487	439	6	0.0598337	0.0356733
Site I1	City I	2023-07-12	LC373510.1	7498	224	2	0.0409635	0.0127068
Site B1	City B	2023-07-17	LC373510.1	7498	767	9	0.147931	0.0432427
Site B2	City B	2023-07-17	LC373510.1	7498	845	13	0.204137	0.0951272
Site C2	City C	2023-07-25	LC373510.1	7498	510	33	0.597305	0.154811
Site C1	City C	2023-07-26	LC373510.1	7498	1971	193	3.44298	0.979887
Site C1	City C	2023-07-26	KP879216.1	7487	262	17	0.312253	0.0864381
Site D2	City D	2023-07-30	LC373510.1	7498	381	13	0.254763	0.0462231
Site D2	City D	2023-07-30	KP879216.1	7487	84	1	0.0114488	0.00356084
Site B2	City B	2023-07-31	LC373510.1	7498	2111	303	5.29954	1.58988
Site B2	City B	2023-07-31	KP879216.1	7487	554	37	0.588388	0.19443
Site F1	City F	2023-07-31	LC373510.1	7498	272	4	0.0631464	0.0187026
Site B4	City B	2023-07-31	LC373510.1	7498	179	14	0.267964	0.0596874
Site B4	City B	2023-08-07	LC373510.1	7498	1789	175	3.2089	1.04356
Site B4	City B	2023-08-07	KP879216.1	7487	365	8	0.151561	0.0477757
Site B1	City B	2023-08-07	LC373510.1	7498	2460	140	2.55566	0.800286
Site B1	City B	2023-08-07	KP879216.1	7487	135	2	0.0362546	0.0114495
Site B3	City B	2023-08-07	LC373510.1	7498	6609	1604	27.3287	8.55621
Site B3	City B	2023-08-07	KP879216.1	7487	1462	63	1.04511	0.336554
Site B1	City B	2023-08-14	LC373510.1	7498	213	10	0.178824	0.0495136
Site B3	City B	2023-08-14	LC373510.1	7498	655	71	1.32676	0.553948
Site B3	City B	2023-08-14	KP879216.1	7487	165	4	0.0843669	0.0312542
Site A4	City A	2023-08-15	LC373510.1	7498	923	58	1.10452	0.432752
Site C2	City C	2023-08-15	LC373510.1	7498	256	10	0.192161	0.0583279
Site C2	City C	2023-08-15	KP879216.1	7487	113	1	0.0154014	0.00584136
Site I1	City I	2023-08-16	LC373510.1	7498	7435	7345	137.552	42.5992
Site I1	City I	2023-08-16	KP879216.1	7487	2694	307	5.42456	1.78314
Site D1	City D	2023-08-20	LC373510.1	7498	261	36	0.637044	0.247527
Site D1	City D	2023-08-20	KP879216.1	7487	56	1	0.00449775	0.00688585
Site B2	City B	2023-08-21	LC373510.1	7498	1397	36	0.667529	0.291609
Site B3	City B	2023-08-21	LC373510.1	7498	5825	1130	21.4759	6.8793
Site B3	City B	2023-08-21	KP879216.1	7487	1104	26	0.439553	0.158517
Site A1	City A	2023-08-22	LC373510.1	7498	150	4	0.0292597	0.0186961
Site I1	City I	2023-08-23	LC373510.1	7498	1355	57	0.994556	0.352789
Site I1	City I	2023-08-23	KP879216.1	7487	192	2	0.0348916	0.0123968
Site D2	City D	2023-08-27	LC373510.1	7498	734	45	0.899156	0.303642
Site D2	City D	2023-08-27	KP879216.1	7487	175	2	0.0765981	0.013515
Site B4	City B	2023-08-28	LC373510.1	7498	6603	1337	24.6206	9.91176
Site B4	City B	2023-08-28	KP879216.1	7487	1684	95	1.89928	0.705311
Site B1	City B	2023-08-28	LC373510.1	7498	1250	84	1.49741	0.457369
Site B1	City B	2023-08-28	KP879216.1	7487	253	9	0.148971	0.0490758
Site B2	City B	2023-08-28	LC373510.1	7498	734	43	0.724551	0.263864
Site B2	City B	2023-08-28	KP879216.1	7487	151	1	0.0205806	0.00614538
Site B3	City B	2023-08-28	LC373510.1	7498	1648	74	1.36527	0.500363
Site B3	City B	2023-08-28	KP879216.1	7487	218	3	0.06365	0.0203148
Site I1	City I	2023-08-30	LC373510.1	7498	873	107	2.01619	0.715398
Site B1	City B	2023-09-06	LC373510.1	7498	648	67	0.911813	0.249729
Site B2	City B	2023-09-06	LC373510.1	7498	453	8	0.154328	0.0479008
Site B2	City B	2023-09-06	KP879216.1	7487	213	4	0.0701922	0.0239856
Site B3	City B	2023-09-06	LC373510.1	7498	302	8	0.144801	0.0511236
Site I1	City I	2023-09-06	LC373510.1	7498	302	20	0.372074	0.114272
Site B2	City B	2023-09-11	LC373510.1	7498	590	24	0.445836	0.174721
Site B3	City B	2023-09-11	LC373510.1	7498	302	23	0.438351	0.0947386
Site B3	City B	2023-09-11	KP879216.1	7487	61	1	0.00831402	0.00412512
Site D1	City D	2023-09-17	LC373510.1	7498	1766	123	2.22333	0.637463
Site D1	City D	2023-09-17	KP879216.1	7487	246	4	0.0472945	0.020761
Site D2	City D	2023-09-17	LC373510.1	7498	855	58	1.13106	0.27211
Site D2	City D	2023-09-17	KP879216.1	7487	151	2	0.0404798	0.00939689
Site B2	City B	2023-09-18	LC373510.1	7498	681	30	0.496189	0.141255
Site B2	City B	2023-09-18	KP879216.1	7487	225	3	0.0509745	0.0141462
Site B3	City B	2023-09-18	LC373510.1	7498	940	16	0.284703	0.0825708
Site C2	City C	2023-09-19	LC373510.1	7498	2223	109	1.89358	0.512412
Site C2	City C	2023-09-19	KP879216.1	7487	160	3	0.0164918	0.0141238
Site A4	City A	2023-09-20	LC373510.1	7498	3766	275	5.04736	1.23522
Site A4	City A	2023-09-20	KP879216.1	7487	522	15	0.192177	0.0674744
Site A5	City A	2023-09-20	LC373510.1	7498	143	5	0.0940392	0.0324354
Site A5	City A	2023-09-20	KP879216.1	7487	151	5	0.0966335	0.032483
Site I1	City I	2023-09-20	LC373510.1	7498	274	4	0.0680457	0.0268401
Site B2	City B	2023-09-25	LC373510.1	7498	564	49	0.88405	0.203726
Site B2	City B	2023-09-25	KP879216.1	7487	64	1	0.0061333	0.00416378
Site B3	City B	2023-09-25	LC373510.1	7498	1783	223	4.03198	0.878474
Site B3	City B	2023-09-25	KP879216.1	7487	221	2	0.0395257	0.00789027
Site A1	City A	2023-09-26	LC373510.1	7498	466	24	0.456587	0.0812054
Site A1	City A	2023-10-03	LC373510.1	7498	1127	79	1.29287	0.267429
Site A1	City A	2023-10-03	KP879216.1	7487	204	2	0.0192177	0.00678029
Site B1	City B	2023-10-03	LC373510.1	7498	519	31	0.606832	0.0953246
Site B1	City B	2023-10-03	KP879216.1	7487	105	2	0.0271228	0.00615901
Site B2	City B	2023-10-03	LC373510.1	7498	2148	387	6.68304	1.60908
Site B2	City B	2023-10-03	KP879216.1	7487	373	4	0.136568	0.0166558
Site C2	City C	2023-10-05	LC373510.1	7498	6343	799	14.6696	2.34202
Site C2	City C	2023-10-05	KP879216.1	7487	1150	36	0.550634	0.105678
Site B2	City B	2023-10-09	LC373510.1	7498	3020	369	6.46693	1.19525
Site B2	City B	2023-10-09	KP879216.1	7487	602	9	0.113943	0.0291954
Site B3	City B	2023-10-09	LC373510.1	7498	1117	48	0.906777	0.163234
Site B3	City B	2023-10-09	KP879216.1	7487	90	2	0.0230339	0.00681142
Site A1	City A	2023-10-10	LC373510.1	7498	1081	76	1.40841	0.199813
Site A1	City A	2023-10-10	KP879216.1	7487	147	3	0.0325746	0.00789894
Site C2	City C	2023-10-10	LC373510.1	7498	725	52	0.919434	0.233853
Site B2	City B	2023-10-16	LC373510.1	7498	1436	42	0.727409	0.230051
Site B2	City B	2023-10-16	KP879216.1	7487	453	7	0.142292	0.0383981
Site D3	City D	2023-10-22	LC373510.1	7498	2083	145	2.65542	0.562158
Site D3	City D	2023-10-22	KP879216.1	7487	117	1	0.0159466	0.00388264
Site I1	City I	2023-10-30	LC373510.1	7498	499	14	0.258574	0.103706
Site A4	City A	2023-11-01	LC373510.1	7498	5354	446	7.92066	2.47559
Site A4	City A	2023-11-01	KP879216.1	7487	681	8	0.127845	0.0444705
Site B2	City B	2023-11-06	LC373510.1	7498	302	18	0.35343	0.155907
Site A4	City A	2023-11-07	LC373510.1	7498	1421	49	0.85792	0.220729
Site A4	City A	2023-11-07	KP879216.1	7487	151	1	0.0205806	0.00451128
Site B3	City B	2023-11-13	LC373510.1	7498	456	8	0.154736	0.0573472
Site A4	City A	2023-11-15	LC373510.1	7498	1600	59	1.06042	0.432503
Site A4	City A	2023-11-15	KP879216.1	7487	137	1	0.0186725	0.00734132
Site A4	City A	2023-11-23	LC373510.1	7498	208	50	0.91018	0.200189
Site A4	City A	2023-11-23	KP879216.1	7487	66	2	0.0160829	0.00801931
Site I2	City I	2023-11-27	LC373510.1	7498	6801	1625	30.1565	5.86229
Site I2	City I	2023-11-27	KP879216.1	7487	1199	51	0.924356	0.184256
Site D1	City D	2023-12-03	LC373510.1	7498	1211	62	1.10806	0.21397
Site D1	City D	2023-12-03	KP879216.1	7487	209	9	0.167507	0.0311058
Site C2	City C	2023-12-05	LC373510.1	7498	1447	52	0.968427	0.165303
Site C2	City C	2023-12-05	KP879216.1	7487	287	3	0.0447049	0.00955072
Site B3	City B	2024-01-08	LC373510.1	7498	1800	91	1.73557	0.455286
Site C2	City C	2024-01-09	LC373510.1	7498	151	2	0.0410996	0.00768367
Site C2	City C	2024-01-09	KP879216.1	7487	151	2	0.0411612	0.00769496
Site I2	City I	2024-01-09	LC373510.1	7498	928	37	0.655825	0.110233
Site I2	City I	2024-01-09	KP879216.1	7487	279	7	0.132752	0.0208856
Site B2	City B	2024-01-22	LC373510.1	7498	755	65	1.23081	0.258673
Site B3	City B	2024-01-22	LC373510.1	7498	505	14	0.264153	0.0797557
Site B1	City B	2024-01-29	LC373510.1	7498	164	12	0.23503	0.0645972
Site B2	City B	2024-01-29	LC373510.1	7498	3124	104	1.83914	0.711431
Site B2	City B	2024-01-29	KP879216.1	7487	261	3	0.0554723	0.0205522
Site B3	City B	2024-01-29	LC373510.1	7498	1230	22	0.416848	0.16092
Site B3	City B	2024-01-29	KP879216.1	7487	132	1	0.017991	0.00732531
Site D3	City D	2024-02-04	LC373510.1	7498	495	9	0.171339	0.0480273
Site D3	City D	2024-02-04	KP879216.1	7487	78	1	0.010631	0.00534421
Site B3	City B	2024-02-05	LC373510.1	7498	1339	36	0.664535	0.225524
Site B3	City B	2024-02-05	KP879216.1	7487	79	2	0.0194903	0.0125475
Site D3	City D	2024-02-11	LC373510.1	7498	964	14	0.259799	0.0914702
Site B2	City B	2024-02-19	LC373510.1	7498	227	2	0.0514426	0.0107465
Site B3	City B	2024-02-19	LC373510.1	7498	151	2	0.0410996	0.0144256
Site B2	City B	2024-02-26	LC373510.1	7498	419	18	0.348666	0.0997211
Site B3	City B	2024-02-26	LC373510.1	7498	3739	140	2.68944	0.704499
Site B3	City B	2024-02-26	KP879216.1	7487	495	16	0.12839	0.0806325
Site C2	City C	2024-02-27	LC373510.1	7498	7276	937	17.5988	3.65714
Site C2	City C	2024-02-27	KP879216.1	7487	1388	37	0.669347	0.144624
Site D1	City D	2024-03-03	LC373510.1	7498	346	14	0.223462	0.0765516
Site D1	City D	2024-03-03	KP879216.1	7487	686	38	0.705738	0.208088
Site D3	City D	2024-03-03	KP879216.1	7487	1036	23	0.469811	0.086375
Site B3	City B	2024-03-04	LC373510.1	7498	549	7	0.116358	0.0384607
Site C2	City C	2024-03-05	LC373510.1	7498	6516	608	11.3246	2.68719
Site C2	City C	2024-03-05	KP879216.1	7487	1416	45	0.786834	0.199179
Site D1	City D	2024-03-10	LC373510.1	7498	486	25	0.394801	0.1205
Site D1	City D	2024-03-10	KP879216.1	7487	2231	132	2.32438	0.637175
Site D2	City D	2024-03-10	LC373510.1	7498	75	2	0.0204137	0.0113815
Site D2	City D	2024-03-10	KP879216.1	7487	452	8	0.153605	0.0455928
Site D3	City D	2024-03-10	LC373510.1	7498	314	5	0.100844	0.0222946
Site D3	City D	2024-03-10	KP879216.1	7487	2077	56	1.08328	0.250066
Site B1	City B	2024-03-11	LC373510.1	7498	6155	878	16.2009	4.34474
Site B1	City B	2024-03-11	KP879216.1	7487	1259	29	0.623143	0.143716
Site B2	City B	2024-03-11	LC373510.1	7498	1467	68	1.3356	0.314451
Site B2	City B	2024-03-11	KP879216.1	7487	194	3	0.0357094	0.0138932
Site C2	City C	2024-03-12	LC373510.1	7498	2944	198	3.41617	0.881766
Site C2	City C	2024-03-12	KP879216.1	7487	272	6	0.0714188	0.0267594
Site A4	City A	2024-03-13	LC373510.1	7498	302	6	0.113364	0.0340788
Site B1	City B	2024-03-18	LC373510.1	7498	6960	1337	25.0783	7.58412
Site B1	City B	2024-03-18	KP879216.1	7487	1053	70	1.32111	0.397658
Site B2	City B	2024-03-18	LC373510.1	7498	1837	121	2.30484	0.846122
Site C2	City C	2024-03-19	LC373510.1	7498	144	4	0.0758029	0.0178417
Site D3	City D	2024-03-24	LC373510.1	7498	150	2	0.0408274	0.0125254
Site B1	City B	2024-03-25	LC373510.1	7498	151	4	0.0821992	0.0685359
Site B2	City B	2024-03-25	LC373510.1	7498	578	17	0.335057	0.10681
Site A4	City A	2024-03-26	LC373510.1	7498	169	6	0.123299	0.0352596
Site C2	City C	2024-03-26	LC373510.1	7498	1739	63	1.21965	0.406293
Site C2	City C	2024-03-26	KP879216.1	7487	120	2	0.027668	0.0129171
Site C2	City C	2024-04-02	LC373510.1	7498	710	9	0.175422	0.0474456
Site C2	City C	2024-04-02	KP879216.1	7487	151	1	0.0205806	0.00527947
Site B1	City B	2024-04-03	LC373510.1	7498	1403	35	0.616903	0.229377
Site B1	City B	2024-04-03	KP879216.1	7487	151	1	0.0205806	0.00656325
Site B2	City B	2024-04-03	LC373510.1	7498	1181	27	0.52123	0.137492
Site B3	City B	2024-04-03	LC373510.1	7498	2253	41	0.784976	0.239782
Site B3	City B	2024-04-03	KP879216.1	7487	450	7	0.170506	0.0409986
Site D2	City D	2024-04-07	LC373510.1	7498	151	1	0.0205498	0.00496185
Site D2	City D	2024-04-07	KP879216.1	7487	151	1	0.0205806	0.00496914
Site B1	City B	2024-04-08	LC373510.1	7498	632	10	0.191209	0.0476336
Site B3	City B	2024-04-08	LC373510.1	7498	151	1	0.0205498	0.00490197
Site M2	City M	2024-04-08	LC373510.1	7498	302	6	0.1135	0.0263515
Site C2	City C	2024-04-09	LC373510.1	7498	1025	15	0.29178	0.0581289
Site C2	City C	2024-04-09	KP879216.1	7487	151	1	0.0205806	0.00388095
Site D1	City D	2024-04-14	LC373510.1	7498	1252	41	0.799673	0.258315
Site C2	City C	2024-04-16	LC373510.1	7498	423	14	0.278307	0.0656993
Site B2	City B	2024-04-22	LC373510.1	7498	2214	429	7.34921	0.936287
Site B2	City B	2024-04-22	KP879216.1	7487	461	25	0.439826	0.0546424
Site D3	City D	2024-04-22	LC373510.1	7498	176	4	0.0792052	0.00682758
Site A4	City A	2024-04-25	LC373510.1	7498	3657	457	8.28157	0.895139
Site A4	City A	2024-04-25	KP879216.1	7487	262	3	0.0357094	0.00588482
Site D2	City D	2024-04-28	LC373510.1	7498	539	49	0.885819	0.0983725
Site B2	City B	2024-04-29	LC373510.1	7498	1301	129	2.30267	0.288536
Site B2	City B	2024-04-29	KP879216.1	7487	62	1	0.00845032	0.00224
Site B3	City B	2024-04-29	LC373510.1	7498	3008	350	6.22305	0.828602
Site B3	City B	2024-04-29	KP879216.1	7487	450	13	0.221753	0.0308219
Site M1	City M	2024-04-29	LC373510.1	7498	5590	761	12.8224	1.42898
Site M1	City M	2024-04-29	KP879216.1	7487	716	17	0.230476	0.031969
Site A4	City A	2024-04-30	LC373510.1	7498	302	39	0.687534	0.105696
Site A4	City A	2024-04-30	KP879216.1	7487	67	1	0.0091318	0.00271413
Site C2	City C	2024-04-30	LC373510.1	7498	2478	235	4.07975	0.533379
Site C2	City C	2024-04-30	KP879216.1	7487	151	13	0.267003	0.0295494
Site B2	City B	2024-05-06	LC373510.1	7498	2842	228	4.18277	0.529126
Site B3	City B	2024-05-06	LC373510.1	7498	2823	342	6.01796	0.52179
Site B3	City B	2024-05-06	KP879216.1	7487	490	37	0.62437	0.0565339
Site M2	City M	2024-05-06	LC373510.1	7498	5999	787	14.4837	1.40464
Site M2	City M	2024-05-06	KP879216.1	7487	692	12	0.159329	0.0214491
Site C2	City C	2024-05-07	LC373510.1	7498	302	8	0.141399	0.0127341
Site D1	City D	2024-05-12	LC373510.1	7498	256	37	0.66644	0.091111
Site D2	City D	2024-05-13	LC373510.1	7498	3249	285	5.10588	0.565919
Site D2	City D	2024-05-13	KP879216.1	7487	763	39	0.744173	0.0775554
Site B3	City B	2024-05-20	LC373510.1	7498	867	72	1.31886	0.104554
Site A6	City A	2024-05-28	LC373510.1	7498	3817	896	13.8899	2.07669
Site A6	City A	2024-05-28	KP879216.1	7487	6887	2323	43.2355	5.39201
Site C2	City C	2024-05-28	LC373510.1	7498	257	23	0.427327	0.0533114
Site C2	City C	2024-05-28	KP879216.1	7487	151	13	0.249557	0.0301768
Site B2	City B	2024-05-29	LC373510.1	7498	658	98	1.89181	0.264193
Site B2	City B	2024-05-29	KP879216.1	7487	76	1	0.0103585	0.00269981
Site B3	City B	2024-05-29	LC373510.1	7498	1007	167	2.65651	0.520343
Site B3	City B	2024-05-29	KP879216.1	7487	46	1	0.00626959	0.00312041
Site B3	City B	2024-06-03	LC373510.1	7498	765	67	1.24388	0.0972451
Site C2	City C	2024-06-04	LC373510.1	7498	267	16	0.258302	0.0178093
Site C2	City C	2024-06-25	LC373510.1	7498	744	25	0.45822	0.0424707
Site C2	City C	2024-06-25	KP879216.1	7487	151	3	0.0617419	0.00510397
Site B2	City B	2024-07-02	LC373510.1	7498	191	34	0.675694	0.160736
Site C2	City C	2024-07-03	LC373510.1	7498	7392	10568	203.195	18.2749
Site C2	City C	2024-07-03	KP879216.1	7487	3115	416	8.20444	0.720431
Site D3	City D	2024-07-21	LC373510.1	7498	147	4	0.0621938	0.0114577
Site D3	City D	2024-07-21	KP879216.1	7487	134	2	0.0342102	0.00573725
Site C2	City C	2024-07-23	LC373510.1	7498	5133	651	12.3274	1.66283
Site C2	City C	2024-07-23	KP879216.1	7487	961	41	0.835082	0.104879
Site D3	City D	2024-07-28	LC373510.1	7498	80	1	0.00489929	0.00269532
Site D3	City D	2024-07-28	KP879216.1	7487	92	2	0.00926809	0.00539855
Site C2	City C	2024-07-30	LC373510.1	7498	6416	2939	55.5422	5.48975
Site C2	City C	2024-07-30	KP879216.1	7487	1809	109	1.86561	0.2039
Site C2	City C	2024-08-06	LC373510.1	7498	304	36	0.681818	0.10384
Site D3	City D	2024-08-11	LC373510.1	7498	596	61	1.2074	0.195555
Site D3	City D	2024-08-11	KP879216.1	7487	54	1	0.00735996	0.00321052
Site B2	City B	2024-08-12	LC373510.1	7498	7243	2718	50.5242	11.3978
Site B2	City B	2024-08-12	KP879216.1	7487	1565	134	2.54641	0.56275
Site C2	City C	2024-08-13	LC373510.1	7498	635	68	1.30185	0.159635
Site A4	City A	2024-08-14	LC373510.1	7498	3436	466	8.44992	1.07469
Site A4	City A	2024-08-14	KP879216.1	7487	200	3	0.179501	0.00692875
Site D3	City D	2024-08-18	LC373510.1	7498	695	39	0.635819	0.270713
Site B2	City B	2024-08-19	LC373510.1	7498	3429	357	6.41086	3.6206
Site B2	City B	2024-08-19	KP879216.1	7487	320	6	0.0975876	0.0609398
Site M1	City M	2024-08-19	LC373510.1	7498	168	6	0.11595	0.0422331
Site C2	City C	2024-08-20	LC373510.1	7498	372	16	0.312058	0.0617016
Site C2	City C	2024-08-20	KP879216.1	7487	151	4	0.0753714	0.0154481
Site B4	City B	2024-08-26	LC373510.1	7498	6497	1188	22.8423	2.91947
Site B4	City B	2024-08-26	KP879216.1	7487	662	39	0.715415	0.0959822
Site B2	City B	2024-08-26	LC373510.1	7498	2813	363	6.61472	1.06512
Site B2	City B	2024-08-26	KP879216.1	7487	197	2	0.0596974	0.00587705
Site I1	City I	2024-08-28	LC373510.1	7498	5621	2839	50.172	7.74831
Site I1	City I	2024-08-28	KP879216.1	7487	1167	53	0.994957	0.144862
Site D3	City D	2024-09-02	LC373510.1	7498	442	24	0.468699	0.0566921
Site G1	City G	2024-09-03	LC373510.1	7498	299	24	0.370169	0.0703884
Site G1	City G	2024-09-03	KP879216.1	7487	331	7	0.165735	0.0205601
Site B3	City B	2024-09-04	LC373510.1	7498	2385	262	5.05675	0.618151
Site B3	City B	2024-09-04	KP879216.1	7487	227	10	0.186725	0.0236282
Site I1	City I	2024-09-04	LC373510.1	7498	5081	600	11.1391	1.52445
Site I1	City I	2024-09-04	KP879216.1	7487	855	17	0.293444	0.0432561
Site D2	City D	2024-09-08	LC373510.1	7498	1092	87	1.48462	0.18762
Site D3	City D	2024-09-09	LC373510.1	7498	2314	162	3.1512	0.600635
Site D3	City D	2024-09-09	KP879216.1	7487	148	14	0.316206	0.051983
Site C2	City C	2024-09-10	LC373510.1	7498	5549	691	12.9428	1.93484
Site C2	City C	2024-09-10	KP879216.1	7487	891	28	0.492572	0.0785168
Site A4	City A	2024-09-11	LC373510.1	7498	225	2	0.0330702	0.00394924
Site C1	City C	2024-09-11	LC373510.1	7498	755	57	1.00803	0.0984383
Site D1	City D	2024-09-15	LC373510.1	7498	1016	139	2.90732	0.419458
Site D1	City D	2024-09-15	KP879216.1	7487	207	6	0.0939076	0.0181327
Site D2	City D	2024-09-15	LC373510.1	7498	745	22	0.517284	0.0714088
Site D2	City D	2024-09-15	KP879216.1	7487	137	2	0.037345	0.00650125
Site B4	City B	2024-09-16	LC373510.1	7498	198	4	0.0880512	0.0103774
Site D1	City D	2024-09-22	LC373510.1	7498	151	4	0.0821992	0.0134657
Site P1	City P	2024-09-24	LC373510.1	7498	261	12	0.239249	0.0450857
Site D1	City D	2024-09-29	LC373510.1	7498	1000	183	3.50204	0.490635
Site D2	City D	2024-09-29	LC373510.1	7498	2674	538	9.59608	1.3862
Site D2	City D	2024-09-29	KP879216.1	7487	140	2	0.0241243	0.00516072
Site C2	City C	2024-10-01	LC373510.1	7498	151	13	0.235574	0.0202147
Site P1	City P	2024-10-01	LC373510.1	7498	849	89	1.72863	0.205994
Site P1	City P	2024-10-01	KP879216.1	7487	160	6	0.129481	0.0139076
Site D1	City D	2024-10-06	LC373510.1	7498	5642	617	11.9529	1.92651
Site D1	City D	2024-10-06	KP879216.1	7487	482	16	0.292081	0.0500314
Site D2	City D	2024-10-06	LC373510.1	7498	4471	356	6.43073	0.925734
Site D2	City D	2024-10-06	KP879216.1	7487	439	12	0.192586	0.0312504
Site B4	City B	2024-10-07	LC373510.1	7498	7425	4138	75.8322	9.62548
Site B4	City B	2024-10-07	KP879216.1	7487	2411	165	3.22666	0.384373
Site B3	City B	2024-10-07	LC373510.1	7498	237	10	0.198557	0.026224
Site P1	City P	2024-10-08	LC373510.1	7498	302	14	0.278987	0.0367068
Site D1	City D	2024-10-13	LC373510.1	7498	1281	57	1.10071	0.148746
Site D2	City D	2024-10-13	LC373510.1	7498	1809	69	1.2436	0.224259
Site D2	City D	2024-10-13	KP879216.1	7487	151	4	0.0815047	0.0130196
Site C2	City C	2024-10-15	LC373510.1	7498	2587	302	5.87765	0.51212
Site C2	City C	2024-10-15	KP879216.1	7487	170	13	0.255281	0.0220773
Site J1	City J	2024-10-15	LC373510.1	7498	5229	1298	24.9447	2.51667
Site J1	City J	2024-10-15	KP879216.1	7487	326	8	0.186861	0.0155338
Site A4	City A	2024-10-16	LC373510.1	7498	810	57	1.03457	0.129177
Site A4	City A	2024-10-16	KP879216.1	7487	5036	982	18.9396	2.22874
Site A6	City A	2024-10-16	LC373510.1	7498	5249	570	11.067	1.13129
Site A6	City A	2024-10-16	KP879216.1	7487	1447	68	1.33556	0.135159
Site B3	City B	2024-10-21	LC373510.1	7498	534	70	1.35125	0.108495
Site A4	City A	2024-10-24	KP879216.1	7487	288	16	0.354368	0.0240813
Site D1	City D	2024-10-27	LC373510.1	7498	580	16	0.294366	0.0957006
Site D1	City D	2024-10-27	KP879216.1	7487	151	4	0.081641	0.0239603
Site B2	City B	2024-10-28	LC373510.1	7498	2847	180	3.49837	1.03069
Site B2	City B	2024-10-28	KP879216.1	7487	186	2	0.0384353	0.0114689
Site A6	City A	2024-10-29	LC373510.1	7498	236	14	0.2681	0.067801
Site L1	City L	2024-10-29	LC373510.1	7498	356	22	0.419162	0.105111
Site B2	City B	2024-11-04	LC373510.1	7498	1887	97	1.819	0.581283
Site A16	City A	2024-11-19	LC373510.1	7498	5813	543	10.3503	3.17763
Site A16	City A	2024-11-19	KP879216.1	7487	699	15	0.284176	0.0879087
Site A4	City A	2024-11-19	LC373510.1	7498	284	7	0.139902	0.0383967
Site A4	City A	2024-11-19	KP879216.1	7487	92	1	0.0125392	0.00549331
Site C2	City C	2024-11-19	LC373510.1	7498	3883	217	4.18019	0.941063
Site C2	City C	2024-11-19	KP879216.1	7487	174	2	0.0237154	0.00868613
Site A16	City A	2024-11-29	LC373510.1	7498	473	31	0.625885	0.139972
Site A11	City A	2024-12-03	KP879216.1	7487	831	37	0.815183	0.114096
Site L2	City K	2024-12-03	LC373510.1	7498	267	27	0.476456	0.149288
Site A11	City A	2024-12-10	LC373510.1	7498	613	15	0.268508	0.0693673
Site A11	City A	2024-12-10	KP879216.1	7487	1174	25	0.489028	0.115782
Site A16	City A	2024-12-10	LC373510.1	7498	999	19	0.363909	0.143747
Site A16	City A	2024-12-10	KP879216.1	7487	151	3	0.0616056	0.0227303
Site A4	City A	2024-12-10	KP879216.1	7487	302	4	0.0785062	0.0284032
Site C2	City C	2024-12-12	LC373510.1	7498	296	9	0.164807	0.0428904
Site C2	City C	2024-12-12	KP879216.1	7487	67	1	0.0091318	0.0047726
Site A11	City A	2024-12-17	KP879216.1	7487	188	10	0.199128	0.0429692
Site M1	City M	2025-01-06	LC373510.1	7498	175	20	0.367311	0.170157
Site B2	City B	2025-01-13	LC373510.1	7498	270	4	0.0821992	0.0350256
Site A7	City A	2025-01-15	LC373510.1	7498	196	12	0.22074	0.116137
Site A15	City A	2025-02-05	LC373510.1	7498	1120	29	0.543685	0.12506
Site A15	City A	2025-02-05	KP879216.1	7487	195	4	0.0538367	0.017275
Site D3	City D	2025-02-09	LC373510.1	7498	151	2	0.0410996	0.00924891
Site D3	City D	2025-02-09	KP879216.1	7487	151	2	0.039662	0.0092625
Site L1	City L	2025-02-11	LC373510.1	7498	413	15	0.266467	0.0774966
Site L1	City L	2025-02-11	KP879216.1	7487	719	20	0.383263	0.103481
Site M2	City M	2025-02-24	LC373510.1	7498	865	65	1.27545	0.455901
Site M2	City M	2025-02-24	KP879216.1	7487	128	3	0.0384353	0.0210725
Site A9	City A	2025-02-25	LC373510.1	7498	483	12	0.235983	0.0393588
Site M2	City M	2025-03-03	LC373510.1	7498	589	36	0.706859	0.109432
Site P1	City P	2025-03-04	LC373510.1	7498	639	28	0.535384	0.0948534
Site A9	City A	2025-03-05	LC373510.1	7498	341	5	0.0664126	0.0142848
Site D3	City D	2025-03-09	LC373510.1	7498	925	36	0.733261	0.0918266
Site D3	City D	2025-03-09	KP879216.1	7487	151	6	0.123347	0.0153269
Site M2	City M	2025-03-10	LC373510.1	7498	1839	137	2.62126	0.264564
Site M2	City M	2025-03-10	KP879216.1	7487	138	7	0.0985416	0.0135377
Site A4	City A	2025-03-11	LC373510.1	7498	247	6	0.116903	0.0171492
Site D3	City D	2025-03-16	LC373510.1	7498	665	38	0.721829	0.255542
Site D3	City D	2025-03-16	KP879216.1	7487	178	1	0.085321	0.00673467
Site M2	City M	2025-03-19	LC373510.1	7498	4647	353	6.59009	2.3829
Site M2	City M	2025-03-19	KP879216.1	7487	608	16	0.278452	0.108166
Site D3	City D	2025-03-30	LC373510.1	7498	673	46	0.891127	0.109022
Site D3	City D	2025-03-30	KP879216.1	7487	187	6	0.116396	0.0142412
Site A10	City A	2025-04-02	LC373510.1	7498	255	24	0.483261	0.0417318
Site A4	City A	2025-04-02	LC373510.1	7498	6768	1978	38.7726	4.64977
Site A4	City A	2025-04-02	KP879216.1	7487	1309	75	1.38599	0.176565
Site A8	City A	2025-04-02	LC373510.1	7498	302	30	0.591045	0.0818828
Site D3	City D	2025-04-06	LC373510.1	7498	4445	296	5.73095	0.873869
Site D3	City D	2025-04-06	KP879216.1	7487	466	27	0.472809	0.0798282
Site A4	City A	2025-04-09	LC373510.1	7498	81	2	0.0216385	0.0085024
Site D3	City D	2025-04-13	LC373510.1	7498	1017	124	2.39303	0.407317

## Sheet: HBV_Data
Supplemental Table 4. Sheet 4. Site specific RPKMF of HBV with date of sampling Description: The TREx output highlighting the detections of HBV across site and cities in Texas with sampling dates. Included is sequencing information such as reads mapped, average coverage and reference sequence length.
site_code	city_code	Date	accession	reference_length	covered_bases	reads_mapped	avg_coverage	RPKMF
Site A2	City A	2022-09-19	AB625342.1	3248	302	8	0.381536	0.0876074
Site A5	City A	2022-10-18	AB625342.1	3248	236	9	0.513234	0.10303
Site A1	City A	2022-11-29	AJ131572.1	3182	71	1	0.336412	0.0165998
Site A1	City A	2023-02-08	AP007262.1	3212	378	4	0.170477	0.0787099
Site A1	City A	2023-04-18	AB625342.1	3248	192	4	0.157198	0.0394168
Site I1	City I	2023-05-31	AP007262.1	3212	136	2	0.0888308	0.0197055
Site I1	City I	2023-05-31	AJ131573.1	3182	176	4	0.193931	0.0397826
Site A4	City A	2023-06-06	AB625342.1	3248	77	2	0.0422853	0.0189682
Site A4	City A	2023-06-06	AJ131574.1	3182	93	2	0.0547493	0.0193616
Site A4	City A	2023-07-11	AB176642.1	3215	151	4	0.197064	0.0690166
Site A3	City A	2023-08-01	AB625342.1	3248	436	18	0.880245	0.185157
Site A3	City A	2023-08-01	AJ131567.1	3182	147	4	0.168536	0.0419994
Site A3	City A	2023-08-01	AJ131571.1	3182	151	4	0.199208	0.0419994
Site A3	City A	2023-08-01	AJ131572.1	3182	148	6	0.292876	0.062999
Site A5	City A	2023-08-15	AP007262.1	3212	151	2	0.0986284	0.0281214
Site A5	City A	2023-08-15	AJ131571.1	3182	151	2	0.0969657	0.0283865
Site G1	City G	2023-09-18	NC_003977.2	3182	84	1	0.0277045	0.015427
Site G1	City G	2023-09-18	AB625342.1	3248	352	33	1.43286	0.498746
Site D1	City D	2023-09-24	AB176642.1	3215	245	6	0.144861	0.0564501
Site B4	City B	2023-09-25	AB176642.1	3215	151	9	0.403915	0.070627
Site A4	City A	2023-09-26	AB625342.1	3248	492	51	2.44609	0.326655
Site H1	City H	2023-09-27	D00220.2	3182	103	3	0.0972955	0.0278692
Site A4	City A	2023-10-03	AB625342.1	3248	243	9	0.558102	0.0734073
Site H1	City H	2024-02-12	AP007262.1	3212	519	42	1.97812	0.535682
Site B1	City B	2024-03-04	AB176642.1	3215	191	8	0.4323	0.0821908
Site D1	City D	2024-04-14	AB176642.1	3215	145	5	0.215334	0.0734684
Site B4	City B	2024-04-15	AB176642.1	3215	196	1	0.146166	0.0112005
Site B4	City B	2024-04-15	AJ131569.1	3182	70	1	0.0230871	0.0113166
Site D1	City D	2024-04-21	AB176642.1	3215	151	14	0.562153	0.0678472
Site A4	City A	2024-04-25	NC_003977.2	3182	89	1	0.0293536	0.00461551
Site A4	City A	2024-04-25	AP007262.1	3212	102	3	0.081646	0.0137172
Site A4	City A	2024-04-25	D00220.2	3182	84	1	0.0277045	0.00461551
Site A3	City A	2024-07-16	NC_003977.2	3182	485	85	3.92117	0.539861
Site A3	City A	2024-07-16	D00220.2	3182	133	2	0.0801451	0.0127026
Site A1	City A	2024-07-30	AJ131567.1	3182	115	3	0.0778364	0.0130663
Site A1	City A	2024-07-30	AJ131571.1	3182	116	5	0.172164	0.0217771
Site A1	City A	2024-07-30	AJ131572.1	3182	137	50	2.17282	0.217771
Site L2	City K	2024-08-27	AB176642.1	3215	201	5	0.356281	0.0235111
Site B2	City B	2024-09-04	AB176642.1	3215	392	14	0.596085	0.118049
Site B2	City B	2024-09-04	AP007262.1	3212	62	1	0.0202482	0.00843994
Site D2	City D	2024-09-15	AB176642.1	3215	76	1	0.0247961	0.00756996
Site P1	City P	2024-09-17	NC_003977.2	3182	151	17	0.835422	0.18474
Site A4	City A	2024-10-02	AB176642.1	3215	300	27	0.650571	0.134731
Site L1	City L	2024-10-29	NC_003977.2	3182	151	5	0.236807	0.0562911
Site L1	City L	2024-10-29	AP007262.1	3212	175	7	0.311561	0.0780714
Site A4	City A	2024-11-04	AJ131573.1	3182	151	3	0.149406	0.0342769
Site A17	City A	2024-11-19	AB625342.1	3248	518	9	0.467398	0.113463
Site A16	City A	2024-11-19	AJ131572.1	3182	125	1	0.0412269	0.0137895
Site B2	City B	2024-12-09	AB176642.1	3215	507	10	0.441109	0.236128
Site B2	City B	2024-12-09	AJ131573.1	3182	151	3	0.14248	0.0715731
Site B4	City B	2024-12-16	AB176642.1	3215	280	7	0.323328	0.0849587
Site M2	City M	2024-12-23	NC_003977.2	3182	731	50	2.33707	0.924206
Site M2	City M	2024-12-23	AP007262.1	3212	51	1	0.0166558	0.0183115
Site B4	City B	2025-01-13	AB176642.1	3215	151	19	0.9354	0.314844
Site B4	City B	2025-01-13	AJ131574.1	3182	79	1	0.0260554	0.0167426
Site A16	City A	2025-01-15	AJ131572.1	3182	129	1	0.0425462	0.0179201
Site A4	City A	2025-02-05	AP007262.1	3212	151	3	0.136839	0.0407072
Site A16	City A	2025-04-16	AP007262.1	3212	217	88	4.14957	0.760493
Site D2	City D	2025-04-20	AB625342.1	3248	182	8	0.364429	0.0889672
Site A14	City A	2025-04-24	NC_003977.2	3182	151	6	0.298813	0.073163
Site A14	City A	2025-04-24	AJ131574.1	3182	67	1	0.0220976	0.0121938
Site O1	City O	2025-05-13	AP007262.1	3212	590	10	0.43403	0.136838
Site A10	City A	2025-05-13	AB625342.1	3248	616	23	1.06843	0.278607

## Sheet: HCV_Data
Supplemental Table 4. Sheet 5. Site specific RPKMF of HCV with date of sampling Description: The TREx output highlighting the detections of HCV across site and cities in Texas with sampling dates. Included is sequencing information such as reads mapped, average coverage and reference sequence length.
site_code	city_code	Date	accession	reference_length	covered_bases	reads_mapped	avg_coverage	RPKMF
Site G1	City G	2023-12-05	D90208.1	9413	151	1	0.0163014	0.00261277
Site F1	City F	2024-03-18	NC_004102.1	9646	236	7	0.104254	0.026813
Site F1	City F	2024-03-18	EU781771.1	9330	151	12	0.19183	0.0475219
Site F1	City F	2024-03-18	EF407457.1	9286	342	20	0.298489	0.0795784
Site G1	City G	2024-04-15	D90208.1	9413	126	1	0.0136025	0.00446732
Site G1	City G	2024-04-22	EU781829.1	9344	291	19	0.208506	0.0243063
Site G1	City G	2024-04-22	JF343781.2	9667	280	470	6.40979	0.581171
Site G1	City G	2024-04-22	D90208.1	9413	479	643	7.7721	0.816547
Site G1	City G	2024-04-22	D11355.1	9434	183	16	0.118699	0.0202732
Site G1	City G	2024-04-22	M58335.1	9416	195	101	2.05936	0.128219
Site G1	City G	2024-04-22	EF032892.1	9442	81	1	0.00871718	0.001266
Site G1	City G	2024-04-22	EU781827.1	9413	292	120	1.19637	0.152388
Site G1	City G	2024-04-22	EU781828.1	9359	198	78	1.13737	0.0996238
Site E1	City E	2024-11-13	NC_004102.1	9646	302	15	0.199242	0.0580824
Site E1	City E	2024-11-13	EU781771.1	9330	151	5	0.0750545	0.0200165
Site G1	City G	2025-02-03	EU781829.1	9344	151	1	0.0164238	0.00442567
Site G1	City G	2025-02-03	D90208.1	9413	138	1	0.014898	0.00439322
Site G1	City G	2025-02-03	D11355.1	9434	169	8	0.128608	0.0350676
Site G1	City G	2025-02-03	M58335.1	9416	151	3	0.0488884	0.0131755
Site G1	City G	2025-02-03	EF032892.1	9442	142	2	0.0292725	0.00875946
Site G1	City G	2025-02-03	EU781828.1	9359	147	6	0.0945814	0.0265114
Site I1	City I	2025-02-05	D11355.1	9434	73	1	0.00786299	0.00374266
Site B2	City B	2025-02-10	NC_004102.1	9646	151	21	0.324242	0.095811
Site B2	City B	2025-02-10	EU781771.1	9330	151	11	0.179194	0.0518865
Site B2	City B	2025-02-10	EF407457.1	9286	151	10	0.158932	0.047393
Site G1	City G	2025-03-31	JF343781.2	9667	200	14	0.211937	0.0359386
Site G1	City G	2025-03-31	D11355.1	9434	105	1	0.0113098	0.00263044
Site G1	City G	2025-03-31	EF032892.1	9442	151	1	0.0162505	0.00262822
Site G1	City G	2025-03-31	EU781827.1	9413	151	1	0.0163014	0.00263631
Site G1	City G	2025-03-31	EU781828.1	9359	193	63	1.01053	0.167046
Site B4	City B	2025-04-07	D11355.1	9434	110	4	0.0383455	0.0112937
Site G1	City G	2025-04-28	EF032892.1	9442	151	2	0.0304563	0.00538659
Site G1	City G	2025-04-28	EU781827.1	9413	151	2	0.0276368	0.00540319
Site G1	City G	2025-04-28	EU781828.1	9359	160	30	0.487132	0.0815154
Site B4	City B	2025-05-05	KJ439769.1	9424	112	1	0.0120768	0.00503523
Site M2	City M	2025-05-05	JX227952.1	9302	98	2	0.0192308	0.0080635
Site F1	City F	2025-05-12	JN714194.1	9429	113	1	0.012178	0.00315421

## Sheet: HDV_Data
Supplemental Table 4. Sheet 6. Site specific RPKMF of HDV with date of sampling Description: The TREx output highlighting the detections of HDV across site and cities in Texas with sampling dates. Included is sequencing information such as reads mapped, average coverage and reference sequence length.
site_code	city_code	Date	accession	reference_length	covered_bases	reads_mapped	avg_coverage	RPKMF
Site J1	City J	2024-10-29	NC_001653.2	1682	77	4	0.184073	0.0715936
Site J1	City J	2024-10-29	AM779586.1	1680	162	2	0.105882	0.0358394
Site J1	City J	2024-10-29	AM779592.1	1678	151	24	2.33639	0.430586
Site J1	City J	2024-10-29	AM779594.1	1683	115	3	0.207436	0.0536633
Site J1	City J	2024-10-29	AM902173.1	1668	151	10	0.959816	0.180486
Site J1	City J	2024-10-29	AM902175.1	1682	150	13	1.17624	0.232679
Site J1	City J	2024-10-29	M21012.1	1679	151	6	0.514715	0.107582
Site B4	City B	2025-03-10	AF104263.1	1676	94	1	0.061599	0.0146383
Site B1	City B	2025-04-21	AM902171.1	1680	102	1	0.0666667	0.0232709

## Sheet: HEV_Data
Supplemental Table 4. Sheet 7. Site specific RPKMF of HEV with date of sampling Description: The TREx output highlighting the detections of HEV across site and cities in Texas with sampling dates. Included is sequencing information such as reads mapped, average coverage and reference sequence length.
site_code	city_code	Date	accession	reference_length	covered_bases	reads_mapped	avg_coverage	RPKMF
Site A1	City A	2022-06-15	LC042232.1	7222	302	24	0.443015	0.26078
Site A1	City A	2022-07-06	LC042232.1	7222	191	32	0.656816	0.202928
Site A1	City A	2022-07-19	LC042232.1	7222	302	20	0.413462	0.0785369
Site A1	City A	2022-07-26	LC042232.1	7222	292	36	0.692732	0.204095
Site A1	City A	2022-08-16	LC042232.1	7222	406	24	0.477941	0.0777052
Site A5	City A	2022-09-13	LC042232.1	7222	108	3	0.0306844	0.0173037
Site A1	City A	2022-10-11	LC042232.1	7222	278	42	0.855062	0.242364
Site A1	City A	2022-11-01	LC042232.1	7222	215	26	0.482607	0.130602
Site A1	City A	2022-11-08	LC042232.1	7222	256	20	0.376697	0.156611
Site A1	City A	2022-11-22	LC042232.1	7222	610	59	1.15102	0.540171
Site A1	City A	2022-11-29	LC042232.1	7222	296	36	0.663037	0.263298
Site A1	City A	2022-12-13	LC042232.1	7222	482	32	0.628394	0.19443
Site A1	City A	2022-12-20	LC042232.1	7222	378	7	0.152291	0.0420218
Site A1	City A	2022-12-28	LC042232.1	7222	542	42	0.737274	0.240775
Site A1	City A	2023-01-10	LC042232.1	7222	379	89	1.76414	0.322787
Site A1	City A	2023-01-19	LC042232.1	7222	302	72	1.46239	0.213343
Site A1	City A	2023-02-02	LC042232.1	7222	302	12	0.218467	0.0333971
Site A1	City A	2023-02-08	LC042232.1	7222	294	20	0.230486	0.175032
Site A1	City A	2023-02-22	LC055972.1	7336	151	10	0.0901753	0.111692
Site A1	City A	2023-03-08	LC055972.1	7336	136	6	0.0624826	0.0563109
Site A1	City A	2023-03-22	LC055972.1	7336	284	9	0.109379	0.0403837
Site A4	City A	2023-03-22	LC055972.1	7336	489	20	0.391316	0.153715
Site A1	City A	2023-03-28	LC042232.1	7222	1209	151	2.77333	0.773176
Site A6	City A	2023-04-27	LC042232.1	7222	659	46	0.936086	0.185723
Site A1	City A	2023-06-06	LC055972.1	7336	118	7	0.0559421	0.0307252
Site A1	City A	2023-07-11	LC055972.1	7336	122	1	0.0169775	0.0051224
Site B2	City B	2023-08-07	LC055972.1	7336	72	12	0.101447	0.0431266
Site A6	City A	2023-09-26	LC055972.1	7336	3882	1204	22.4599	3.90433
Site A6	City A	2023-10-03	LC055972.1	7336	938	146	2.70902	0.438312
Site A5	City A	2024-01-30	NC_001434.1	7176	151	4	0.0768574	0.0262617
Site A5	City A	2024-01-30	LC061267.1	7224	1535	54	1.05329	0.352177
Site A5	City A	2024-02-09	NC_001434.1	7176	507	12	0.248079	0.0762451
Site A5	City A	2024-02-09	LC061267.1	7224	1568	33	0.676703	0.208281
Site A4	City A	2024-03-05	LC055972.1	7336	118	4	0.0321458	0.0199263
Site A2	City A	2024-03-05	LC055972.1	7336	81	1	0.0112719	0.00382545
Site A2	City A	2024-03-19	LC055972.1	7336	218	5	0.0908711	0.0248965
Site A1	City A	2024-05-07	LC042232.1	7222	302	48	0.940894	0.0797078
Site A3	City A	2024-05-14	NC_001434.1	7176	81	1	0.0115286	0.00160208
Site B1	City B	2024-06-03	LC055972.1	7336	100	1	0.0139159	0.00276583
Site A1	City A	2024-06-04	LC055972.1	7336	204	2	0.111884	0.00441275
Site E1	City E	2024-06-17	LC055972.1	7336	296	11	0.229196	0.0148859
Site A1	City A	2024-06-18	LC055972.1	7336	80	1	0.0111328	0.00170445
Site A1	City A	2024-06-26	LC055972.1	7336	137	2	0.0274144	0.00404052
Site A1	City A	2024-07-02	LC055972.1	7336	82	1	0.00347899	0.00482214
Site D3	City D	2024-10-20	LC055972.1	7336	107	2	0.0271361	0.00591823
Site A1	City A	2024-10-24	LC042232.1	7222	302	218	4.23968	0.329902
Site A17	City A	2024-11-19	LC055972.1	7336	148	1	0.0205956	0.00558171
Site A11	City A	2024-11-29	LC055972.1	7336	123	6	0.0352073	0.0205018
Site A11	City A	2024-12-03	LC055972.1	7336	93	1	0.00542722	0.00314714
Site A14	City A	2025-01-02	LC055972.1	7336	151	1	0.0210131	0.00432675
Site A11	City A	2025-01-02	LC055972.1	7336	98	1	0.00542722	0.00392747
Site A8	City A	2025-01-08	LC055972.1	7336	110	2	0.0143334	0.0105841
Site B3	City B	2025-01-13	LC055972.1	7336	151	13	0.145004	0.0960556
Site A11	City A	2025-01-28	LC055972.1	7336	131	1	0.0182299	0.00387995
Site A12	City A	2025-01-28	LC055972.1	7336	97	1	0.00598386	0.00502471
Site A12	City A	2025-02-05	LC055972.1	7336	151	4	0.0769552	0.0203365
Site A11	City A	2025-02-18	LC055972.1	7336	111	2	0.00542722	0.00800888
Site F1	City F	2025-03-03	LC055972.1	7336	61	1	0.00848873	0.00355944
Site A11	City A	2025-03-19	LC055972.1	7336	205	3	0.0462009	0.0138532
Site A11	City A	2025-03-25	LC055972.1	7336	151	3	0.0630392	0.0178474
Site A9	City A	2025-03-25	LC055972.1	7336	218	9	0.132202	0.0586517
Site A15	City A	2025-03-25	LC055972.1	7336	151	7	0.127609	0.0349601
Site A2	City A	2025-04-02	LC055972.1	7336	367	51	0.86098	0.0764888
Site A1	City A	2025-04-16	LC055972.1	7336	118	3	0.0250487	0.00711003
Site D1	City D	2025-05-04	LC055972.1	7336	218	19	0.35263	0.140416

## Sheet: HPV_Data
Supplemental Table 4. Sheet 8. Site specific RPKMF of HPV with date of sampling Description: The TREx output highlighting the detections of HPV across site and cities in Texas with sampling dates. Included is sequencing information such as reads mapped, average coverage and reference sequence length.
site_code	city_code	Date	accession	reference_length	covered_bases	reads_mapped	avg_coverage	RPKMF
Site B1	City B	2022-05-04	AJ400628.2	7998	302	34	0.591743	0.156831
Site B1	City B	2022-05-04	EU410349.1	7384	238	2	0.0417473	0.00999244
Site B1	City B	2022-05-04	KP692115.1	7291	248	7	0.157261	0.0354197
Site B1	City B	2022-05-04	MG921180.1	7372	302	12	0.215868	0.0600523
Site B1	City B	2022-05-11	FM955837.2	7466	190	6	0.126299	0.0348362
Site B1	City B	2022-05-11	GQ845442.1	7304	691	30	0.561784	0.178044
Site B1	City B	2022-05-11	JF906559.1	7352	192	15	0.299084	0.0884409
Site B1	City B	2022-05-11	KY242583.1	7399	124	1	0.0171058	0.00585861
Site B1	City B	2022-05-11	M17463.1	7746	227	5	0.0687204	0.0279808
Site B1	City B	2022-05-11	M32305.1	7726	287	9	0.128696	0.0504958
Site B1	City B	2022-05-11	NC_001356.1	7815	228	4	0.0503588	0.022187
Site B1	City B	2022-05-11	U31781.1	7324	300	14	0.258712	0.0828604
Site B1	City B	2022-05-11	U31782.1	7452	222	11	0.248151	0.0639863
Site B1	City B	2022-05-11	U31787.1	7400	257	8	0.132414	0.0468625
Site B1	City B	2022-05-11	U31788.1	7833	197	5	0.133151	0.02767
Site B1	City B	2022-05-11	X74466.1	7673	264	7	0.139173	0.0395458
Site A1	City A	2022-05-18	U31779.1	7779	59	3	0.0224145	0.0198796
Site A1	City A	2022-05-18	U31787.1	7400	224	17	0.321241	0.11842
Site B1	City B	2022-05-18	EU410348.1	7423	294	8	0.154269	0.0644576
Site B1	City B	2022-05-18	EU410349.1	7384	131	2	0.0362179	0.0161995
Site B1	City B	2022-05-18	FJ947080.1	7476	174	12	0.247338	0.0960009
Site B1	City B	2022-05-18	GQ845444.1	7397	554	19	0.408307	0.153625
Site B1	City B	2022-05-18	GU117634.1	7309	284	4	0.0634167	0.0327315
Site B1	City B	2022-05-18	KY242583.1	7399	286	8	0.138226	0.0646667
Site B1	City B	2022-05-18	M12737.1	7654	302	8	0.120869	0.0625122
Site B1	City B	2022-05-18	U31782.1	7452	473	18	0.401123	0.144465
Site B1	City B	2022-05-18	X70827.1	7353	270	4	0.0838539	0.0325356
Site B1	City B	2022-05-18	X70829.1	7308	302	6	0.109947	0.0491039
Site B1	City B	2022-05-18	X74470.1	7685	456	28	0.515859	0.21791
Site B1	City B	2022-05-25	AY382779.2	7438	302	17	0.332464	0.136351
Site B1	City B	2022-05-25	FM955837.2	7466	224	20	0.382313	0.159811
Site B1	City B	2022-05-25	GQ845444.1	7397	253	2	0.034911	0.0161302
Site B1	City B	2022-05-25	GU117634.1	7309	302	16	0.315128	0.130595
Site B1	City B	2022-05-25	JF304768.1	7480	270	16	0.254161	0.127609
Site B1	City B	2022-05-25	KR816183.1	7500	156	1	0.0208163	0.00795432
Site B1	City B	2022-05-25	KY242583.1	7399	151	3	0.0624914	0.0241887
Site B1	City B	2022-05-25	M12737.1	7654	208	10	0.178305	0.0779428
Site B1	City B	2022-05-25	NC_001356.1	7815	479	19	0.327593	0.14504
Site B1	City B	2022-05-25	U31778.1	7757	296	10	0.190482	0.0769078
Site B1	City B	2022-05-25	U31782.1	7452	300	8	0.149822	0.0640444
Site B1	City B	2022-05-25	U31783.1	7959	212	2	0.0386733	0.0149912
Site B1	City B	2022-05-25	X70827.1	7353	601	12	0.220741	0.0973601
Site B1	City B	2022-05-25	X70829.1	7308	460	26	0.482397	0.212246
Site B1	City B	2022-05-25	X74471.1	7713	302	10	0.185376	0.0773465
Site B1	City B	2022-05-25	X74480.1	7560	199	1	0.0268556	0.00789119
Site B1	City B	2022-05-25	Y15173.1	7537	252	2	0.034114	0.0158305
Site B1	City B	2022-05-25	Y15174.1	7549	302	8	0.1411	0.0632215
Site B1	City B	2022-06-01	FM955838.1	7698	228	2	0.0385533	0.00978695
Site B1	City B	2022-06-01	GQ845444.1	7397	146	8	0.159514	0.0407408
Site B1	City B	2022-06-01	U31782.1	7452	219	9	0.265407	0.0454951
Site B1	City B	2022-06-01	X74468.1	7412	184	14	0.259983	0.0711521
Site A1	City A	2022-06-08	JX413104.1	7212	99	1	0.0140187	0.00751409
Site A1	City A	2022-06-08	M12737.1	7654	302	14	0.24307	0.0991223
Site A3	City A	2022-06-08	GU117634.1	7309	701	32	0.64157	0.125791
Site A3	City A	2022-06-08	U37537.1	7868	155	18	0.338948	0.0657305
Site A3	City A	2022-06-08	X74480.1	7560	185	1	0.0249663	0.00380047
Site A4	City A	2022-06-08	M17463.1	7746	474	37	0.664297	0.140344
Site A4	City A	2022-06-08	X74468.1	7412	286	12	0.190994	0.047568
Site A5	City A	2022-06-08	FM955839.1	7380	182	9	0.173444	0.0469961
Site A5	City A	2022-06-08	X70827.1	7353	742	19	0.440511	0.0995783
Site A6	City A	2022-06-08	EF422221.1	7562	190	36	0.701025	0.1323
Site A1	City A	2022-06-15	M12737.1	7654	735	66	1.18084	0.676668
Site A1	City A	2022-06-15	U31779.1	7779	54	1	0.00707825	0.0100878
Site A3	City A	2022-06-15	X74470.1	7685	151	2	0.0400796	0.0195037
Site A3	City A	2022-06-15	X74478.1	7909	3191	220	3.95463	2.08465
Site A4	City A	2022-06-15	U31779.1	7779	188	5	0.125442	0.0209221
Site A4	City A	2022-06-15	X74466.1	7673	300	8	0.150472	0.0339377
Site A5	City A	2022-06-15	GQ845444.1	7397	205	4	0.11315	0.0183775
Site B1	City B	2022-06-15	AF531420.1	7461	291	14	0.256463	0.131297
Site B1	City B	2022-06-15	EU410347.1	7401	112	1	0.0398566	0.00945441
Site B1	City B	2022-06-15	FJ947080.1	7476	232	6	0.113705	0.0561574
Site B1	City B	2022-06-15	FM955837.2	7466	482	33	0.653909	0.309279
Site B1	City B	2022-06-15	GQ845442.1	7304	170	16	0.287112	0.15328
Site B1	City B	2022-06-15	GQ845444.1	7397	1059	40	0.88961	0.378381
Site B1	City B	2022-06-15	GQ845445.1	7329	364	15	0.353253	0.143209
Site B1	City B	2022-06-15	GQ845446.1	7489	552	40	0.960076	0.373733
Site B1	City B	2022-06-15	GU117633.1	7358	183	17	0.309656	0.161664
Site B1	City B	2022-06-15	GU117634.1	7309	263	12	0.20799	0.114881
Site B1	City B	2022-06-15	HF930491.1	7359	321	6	0.128867	0.0570502
Site B1	City B	2022-06-15	HG421739.1	7228	209	20	0.424838	0.193614
Site B1	City B	2022-06-15	HM999997.1	7375	243	6	0.105052	0.0569265
Site B1	City B	2022-06-15	JX413109.1	7238	151	1	0.0213036	0.00966733
Site B1	City B	2022-06-15	KP692114.1	7137	151	6	0.117361	0.0588248
Site B1	City B	2022-06-15	KP769769.1	7227	275	16	0.433941	0.154913
Site B1	City B	2022-06-15	KR816170.1	7416	544	29	0.530278	0.273623
Site B1	City B	2022-06-15	KR816171.1	7286	194	14	0.246497	0.134451
Site B1	City B	2022-06-15	KR816174.1	7268	401	14	0.309919	0.134784
Site B1	City B	2022-06-15	KR816182.1	7569	961	44	0.848632	0.406761
Site B1	City B	2022-06-15	KR816183.1	7500	581	24	0.414694	0.223911
Site B1	City B	2022-06-15	M12737.1	7654	889	39	0.700027	0.356534
Site B1	City B	2022-06-15	M17463.1	7746	899	28	0.517641	0.252933
Site B1	City B	2022-06-15	MH460956.1	7134	220	6	0.156501	0.0588496
Site B1	City B	2022-06-15	NC_001356.1	7815	525	28	0.494325	0.2507
Site B1	City B	2022-06-15	U31779.1	7779	181	11	0.215231	0.098945
Site B1	City B	2022-06-15	U31782.1	7452	929	21	0.36086	0.197184
Site B1	City B	2022-06-15	U31785.1	7722	166	2	0.138273	0.0181228
Site B1	City B	2022-06-15	U31790.1	7184	302	6	0.105914	0.05844
Site B1	City B	2022-06-15	X70827.1	7353	835	28	0.53922	0.266452
Site B1	City B	2022-06-15	X70828.1	7348	721	34	0.639066	0.323769
Site B1	City B	2022-06-15	X70829.1	7308	302	30	0.537161	0.287242
Site B1	City B	2022-06-15	X74468.1	7412	227	2	0.0605894	0.0188808
Site B1	City B	2022-06-15	X74480.1	7560	302	26	0.474629	0.240645
Site B1	City B	2022-06-15	Y15173.1	7537	151	2	0.0408826	0.0185676
Site B1	City B	2022-06-15	Y15174.1	7549	248	3	0.0481146	0.0278072
Site B1	City B	2022-06-15	MT783416.1	7825	258	8	0.157394	0.0615672
Site B1	City B	2022-06-15	AY382778.1	7450	280	4	0.0743836	0.0323331
Site B1	City B	2022-06-15	EU410348.1	7423	230	6	0.107658	0.048676
Site B1	City B	2022-06-15	FM955842.1	7412	759	61	1.17268	0.495607
Site B1	City B	2022-06-15	GQ845444.1	7397	348	15	0.248517	0.122118
Site B1	City B	2022-06-15	HE963025.1	7443	253	6	0.118744	0.0485452
Site B1	City B	2022-06-15	JF906559.1	7352	302	14	0.264926	0.114674
Site B1	City B	2022-06-15	KR816182.1	7569	138	2	0.0357191	0.0159124
Site B1	City B	2022-06-15	M12737.1	7654	601	26	0.484808	0.204564
Site B1	City B	2022-06-15	M17463.1	7746	449	18	0.330437	0.139939
Site B1	City B	2022-06-15	NC_001356.1	7815	528	22	0.419309	0.169526
Site B1	City B	2022-06-15	U31778.1	7757	424	9	0.164454	0.0698702
Site B1	City B	2022-06-15	U31779.1	7779	490	44	0.840084	0.340622
Site B1	City B	2022-06-15	U31782.1	7452	764	24	0.447549	0.193946
Site B1	City B	2022-06-15	X70827.1	7353	209	14	0.253783	0.114659
Site B1	City B	2022-06-15	X74480.1	7560	445	11	0.200405	0.0876222
Site B1	City B	2022-06-15	Y15174.1	7549	704	38	0.701852	0.303136
Site B2	City B	2022-06-15	EU410347.1	7401	151	7	0.140946	0.10963
Site B2	City B	2022-06-15	EU410348.1	7423	410	16	0.296989	0.24984
Site B2	City B	2022-06-15	FM955841.1	7667	424	10	0.264999	0.151181
Site B2	City B	2022-06-15	GQ845442.1	7304	105	1	0.0146771	0.0158694
Site B2	City B	2022-06-15	GQ845444.1	7397	1878	69	1.24176	1.08122
Site B2	City B	2022-06-15	GU233853.1	7219	277	6	0.111756	0.0963376
Site B2	City B	2022-06-15	HM999990.1	7353	261	6	0.123837	0.0945819
Site B2	City B	2022-06-15	KF006399.1	7203	246	12	0.235786	0.193103
Site B2	City B	2022-06-15	KP692115.1	7291	886	31	0.602857	0.492829
Site B2	City B	2022-06-15	KR816181.1	7260	302	20	0.394515	0.319312
Site B2	City B	2022-06-15	KR816182.1	7569	719	48	0.898504	0.735063
Site B2	City B	2022-06-15	KT698166.1	7154	272	10	0.188035	0.162021
Site B2	City B	2022-06-15	M17463.1	7746	844	33	0.594392	0.493808
Site B2	City B	2022-06-15	M32305.1	7726	194	1	0.0435586	0.0150026
Site B2	City B	2022-06-15	NC_001356.1	7815	1067	46	0.893412	0.682261
Site B2	City B	2022-06-15	U31781.1	7324	1310	79	1.33928	1.25026
Site B2	City B	2022-06-15	U31782.1	7452	517	26	0.515612	0.40441
Site B2	City B	2022-06-15	U31783.1	7959	302	6	0.110257	0.0873805
Site B2	City B	2022-06-15	U31787.1	7400	191	6	0.12469	0.0939812
Site B2	City B	2022-06-15	X70827.1	7353	1457	55	1.07941	0.867001
Site B2	City B	2022-06-15	X70828.1	7348	198	4	0.0764101	0.0630975
Site B2	City B	2022-06-15	X74464.1	7434	144	7	0.121499	0.109143
Site B2	City B	2022-06-15	X74469.1	7427	302	16	0.274426	0.249706
Site B2	City B	2022-06-15	X74480.1	7560	434	21	0.409312	0.321973
Site B2	City B	2022-06-15	Y15176.1	7427	731	24	0.414044	0.374558
Site B2	City B	2022-06-15	EU410347.1	7401	151	5	0.0911598	0.0252311
Site B2	City B	2022-06-15	FJ947080.1	7476	590	15	0.346983	0.0749338
Site B2	City B	2022-06-15	GU117634.1	7309	300	7	0.155608	0.0357681
Site B2	City B	2022-06-15	HM999997.1	7375	158	12	0.244014	0.060768
Site B2	City B	2022-06-15	KC862318.1	7228	302	6	0.120797	0.031002
Site B2	City B	2022-06-15	KJ913662.1	7184	510	18	0.370486	0.0935755
Site B2	City B	2022-06-15	U31779.1	7779	185	6	0.137371	0.028806
Site B2	City B	2022-06-15	X70827.1	7353	467	28	0.424823	0.142216
Site B2	City B	2022-06-15	X74473.1	7823	273	6	0.108041	0.028644
Site B2	City B	2022-06-15	Y15173.1	7537	279	12	0.192094	0.0594619
Site B2	City B	2022-06-15	Y15176.1	7427	227	7	0.0978425	0.0351998
Site B3	City B	2022-06-15	MT783416.1	7825	500	23	0.400782	0.231487
Site B3	City B	2022-06-15	EU410348.1	7423	220	6	0.155919	0.0636584
Site B3	City B	2022-06-15	EU410349.1	7384	335	25	0.543821	0.266644
Site B3	City B	2022-06-15	FM955837.2	7466	693	24	0.545517	0.253167
Site B3	City B	2022-06-15	FM955838.1	7698	212	8	0.193296	0.0818457
Site B3	City B	2022-06-15	FM955842.1	7412	285	2	0.0392454	0.0212509
Site B3	City B	2022-06-15	GQ845442.1	7304	216	20	0.357982	0.215652
Site B3	City B	2022-06-15	GQ845444.1	7397	232	38	0.736995	0.404587
Site B3	City B	2022-06-15	GQ845445.1	7329	140	9	0.263407	0.0967122
Site B3	City B	2022-06-15	GU117633.1	7358	1009	32	0.61182	0.34251
Site B3	City B	2022-06-15	HE963025.1	7443	166	12	0.234746	0.126975
Site B3	City B	2022-06-15	HG421739.1	7228	302	4	0.079401	0.0435838
Site B3	City B	2022-06-15	HM999997.1	7375	417	23	0.466021	0.245612
Site B3	City B	2022-06-15	JX413105.1	7252	169	2	0.0425232	0.0217198
Site B3	City B	2022-06-15	JX429973.1	7329	437	7	0.121605	0.0752206
Site B3	City B	2022-06-15	KC108722.1	7356	136	4	0.0754926	0.0428255
Site B3	City B	2022-06-15	KC862318.1	7228	770	30	0.554253	0.326879
Site B3	City B	2022-06-15	KP692115.1	7291	302	6	0.121131	0.0648109
Site B3	City B	2022-06-15	KR816181.1	7260	144	22	0.437271	0.238655
Site B3	City B	2022-06-15	KR816182.1	7569	138	5	0.0686076	0.0520254
Site B3	City B	2022-06-15	KY242583.1	7399	378	7	0.134087	0.074509
Site B3	City B	2022-06-15	M73236.1	7917	302	10	0.192352	0.0994771
Site B3	City B	2022-06-15	NC_001356.1	7815	521	16	0.273451	0.161241
Site B3	City B	2022-06-15	U31781.1	7324	227	18	0.343741	0.193557
Site B3	City B	2022-06-15	U31782.1	7452	428	68	1.2387	0.718654
Site B3	City B	2022-06-15	X70828.1	7348	482	27	0.432342	0.289387
Site B3	City B	2022-06-15	X74468.1	7412	439	56	1.04737	0.595027
Site B3	City B	2022-06-15	X74469.1	7427	592	14	0.259173	0.148456
Site B3	City B	2022-06-15	X74470.1	7685	259	6	0.100199	0.0614881
Site B3	City B	2022-06-15	X74480.1	7560	1056	74	1.37638	0.770892
Site B3	City B	2022-06-15	Y15173.1	7537	597	14	0.262353	0.14629
Site B3	City B	2022-06-15	Y15174.1	7549	579	22	0.390593	0.229518
Site B3	City B	2022-06-15	Y15176.1	7427	1067	56	1.08987	0.593825
Site B3	City B	2022-06-15	EF422221.1	7562	550	14	0.236778	0.0905209
Site B3	City B	2022-06-15	HM999990.1	7353	151	2	0.0413717	0.0132991
Site B3	City B	2022-06-15	KY242583.1	7399	298	8	0.135053	0.0528657
Site B3	City B	2022-06-15	U31779.1	7779	497	6	0.100013	0.0377125
Site B3	City B	2022-06-15	U31782.1	7452	295	10	0.175568	0.0656122
Site B3	City B	2022-06-15	X70827.1	7353	268	10	0.161322	0.0664956
Site B3	City B	2022-06-15	X74470.1	7685	186	20	0.362309	0.127246
Site B3	City B	2022-06-15	Y15174.1	7549	680	34	0.838627	0.220215
Site B3	City B	2022-06-15	Y15176.1	7427	302	6	0.124227	0.0394998
Site B4	City B	2022-06-15	EU410348.1	7423	1269	61	1.16664	0.459913
Site B4	City B	2022-06-15	EU410349.1	7384	259	12	0.23514	0.0909525
Site B4	City B	2022-06-15	FM955837.2	7466	591	32	0.629716	0.239876
Site B4	City B	2022-06-15	FN677755.1	7436	302	26	0.475707	0.195686
Site B4	City B	2022-06-15	GQ845444.1	7397	193	6	0.101973	0.0453964
Site B4	City B	2022-06-15	HM999988.1	7319	564	13	0.213279	0.099407
Site B4	City B	2022-06-15	HM999998.1	7265	472	16	0.330148	0.123256
Site B4	City B	2022-06-15	KC862318.1	7228	257	4	0.0623057	0.0309719
Site B4	City B	2022-06-15	KF006399.1	7203	151	5	0.103502	0.0388492
Site B4	City B	2022-06-15	KP692115.1	7291	151	5	0.0911637	0.0383803
Site B4	City B	2022-06-15	KR816170.1	7416	151	9	0.148913	0.0679201
Site B4	City B	2022-06-15	KR816179.1	7244	252	15	0.321962	0.115888
Site B4	City B	2022-06-15	KR816182.1	7569	302	16	0.302197	0.118306
Site B4	City B	2022-06-15	M12737.1	7654	682	83	1.42124	0.606897
Site B4	City B	2022-06-15	M17463.1	7746	886	43	0.779358	0.310682
Site B4	City B	2022-06-15	NC_001356.1	7815	278	5	0.0628832	0.0358069
Site B4	City B	2022-06-15	U31778.1	7757	754	42	0.793611	0.303027
Site B4	City B	2022-06-15	U31781.1	7324	453	15	0.292306	0.114622
Site B4	City B	2022-06-15	U31782.1	7452	540	42	0.803478	0.315429
Site B4	City B	2022-06-15	U31790.1	7184	373	15	0.316747	0.116856
Site B4	City B	2022-06-15	X74467.1	7439	252	8	0.155303	0.0601867
Site B4	City B	2022-06-15	X74480.1	7560	574	20	0.379622	0.148059
Site B4	City B	2022-06-15	Y15174.1	7549	277	8	0.1188	0.0593097
Site B4	City B	2022-06-15	Y15176.1	7427	916	44	0.943383	0.331562
Site B4	City B	2022-06-15	MT783416.1	7825	282	6	0.101238	0.0325167
Site B4	City B	2022-06-15	AF293960.1	7948	161	3	0.050654	0.0160068
Site B4	City B	2022-06-15	AF436128.1	8078	261	2	0.0329213	0.0104994
Site B4	City B	2022-06-15	EU410348.1	7423	853	40	0.703424	0.228518
Site B4	City B	2022-06-15	FJ947080.1	7476	176	2	0.042861	0.0113449
Site B4	City B	2022-06-15	FM955837.2	7466	395	8	0.190541	0.0454404
Site B4	City B	2022-06-15	FM955842.1	7412	358	28	0.54558	0.1602
Site B4	City B	2022-06-15	GU117634.1	7309	185	22	0.445314	0.127645
Site B4	City B	2022-06-15	KP692114.1	7137	263	1	0.0393588	0.00594188
Site B4	City B	2022-06-15	KR816181.1	7260	302	12	0.231224	0.0700946
Site B4	City B	2022-06-15	NC_001356.1	7815	185	6	0.136986	0.0325583
Site B4	City B	2022-06-15	U31782.1	7452	486	24	0.397562	0.136577
Site B4	City B	2022-06-15	U31783.1	7959	427	40	0.71456	0.213128
Site B4	City B	2022-06-15	U31787.1	7400	188	10	0.245379	0.0573071
Site B4	City B	2022-06-15	X74480.1	7560	448	16	0.287314	0.0897508
Site B4	City B	2022-06-15	Y15173.1	7537	244	4	0.101936	0.0225062
Site B4	City B	2022-06-15	Y15174.1	7549	277	8	0.181646	0.0449408
Site B4	City B	2022-06-15	Y15176.1	7427	259	2	0.0355916	0.0114197
Site A2	City A	2022-06-22	M17463.1	7746	151	12	0.192865	0.0493614
Site A2	City A	2022-06-22	X74474.1	7852	478	25	0.456635	0.101448
Site A3	City A	2022-06-22	GU117634.1	7309	458	26	0.515994	0.105788
Site A3	City A	2022-06-22	U31782.1	7452	178	3	0.110929	0.0119721
Site A4	City A	2022-06-22	AF151983.1	8104	523	20	0.418532	0.0844744
Site A5	City A	2022-06-22	KU298894.1	7864	302	12	0.200674	0.0530821
Site A6	City A	2022-06-22	KP692115.1	7291	192	4	0.0834617	0.016843
Site B1	City B	2022-06-22	KR816183.1	7500	302	10	0.189252	0.0555334
Site B1	City B	2022-06-22	M17463.1	7746	168	6	0.11019	0.0322618
Site B1	City B	2022-06-22	X70827.1	7353	207	14	0.268222	0.0793011
Site B1	City B	2022-06-22	X70829.1	7308	183	4	0.0927633	0.022797
Site B2	City B	2022-06-22	EU410347.1	7401	555	18	0.355399	0.120429
Site B2	City B	2022-06-22	FM955837.2	7466	159	4	0.0759978	0.026529
Site B2	City B	2022-06-22	FN677755.1	7436	302	18	0.352457	0.119862
Site B2	City B	2022-06-22	GQ845446.1	7489	217	6	0.113639	0.0396713
Site B2	City B	2022-06-22	GU117633.1	7358	266	3	0.075333	0.0201888
Site B2	City B	2022-06-22	KF006399.1	7203	286	4	0.0809585	0.0274977
Site B2	City B	2022-06-22	KF006400.1	7297	191	9	0.187211	0.0610728
Site B2	City B	2022-06-22	KR816182.1	7569	292	14	0.221728	0.0915881
Site B2	City B	2022-06-22	KT698167.1	7298	52	1	0.0286793	0.00678493
Site B2	City B	2022-06-22	M17463.1	7746	456	5	0.108873	0.0319626
Site B2	City B	2022-06-22	U31782.1	7452	695	20	0.437962	0.132894
Site B2	City B	2022-06-22	X70827.1	7353	565	15	0.262252	0.101013
Site B2	City B	2022-06-22	X70828.1	7348	270	14	0.253682	0.0943427
Site B2	City B	2022-06-22	X70829.1	7308	142	1	0.0628667	0.00677565
Site B2	City B	2022-06-22	Y15173.1	7537	151	7	0.103019	0.0459885
Site B3	City B	2022-06-22	NC_001526.4	7906	242	16	0.267793	0.0823867
Site B3	City B	2022-06-22	GQ845444.1	7397	298	3	0.0633366	0.0165105
Site B3	City B	2022-06-22	X70828.1	7348	302	4	0.0786329	0.0221608
Site B3	City B	2022-06-22	X74468.1	7412	208	1	0.0323602	0.00549235
Site B4	City B	2022-06-22	FJ947080.1	7476	285	6	0.120803	0.0354009
Site B4	City B	2022-06-22	FM955837.2	7466	302	4	0.0813286	0.0236322
Site B4	City B	2022-06-22	FM955839.1	7380	171	2	0.0633472	0.0119538
Site B4	City B	2022-06-22	KR816182.1	7569	461	11	0.283327	0.0641042
Site B4	City B	2022-06-22	X74471.1	7713	182	4	0.0850192	0.0228754
Site B4	City B	2022-06-22	X74480.1	7560	183	13	0.232389	0.0758497
Site B4	City B	2022-06-22	Y15176.1	7427	350	6	0.127663	0.0356344
Site A1	City A	2022-06-29	AY395706.1	8092	245	16	0.272979	0.09823
Site A2	City A	2022-06-29	EF362755.1	7863	673	56	0.830416	0.172759
Site A2	City A	2022-06-29	X74473.1	7823	123	4	0.0138147	0.012403
Site A3	City A	2022-06-29	U31780.1	7368	193	24	0.493627	0.124559
Site A3	City A	2022-06-29	X70827.1	7353	194	39	0.901985	0.202821
Site A4	City A	2022-06-29	HG793809.1	7996	303	50	0.833801	0.208257
Site A4	City A	2022-06-29	U31792.1	7313	234	40	0.763786	0.182166
Site A5	City A	2022-06-29	X74480.1	7560	302	4	0.0740891	0.0198552
Site A6	City A	2022-06-29	KU298928.1	7816	351	76	1.35534	0.283677
Site A6	City A	2022-06-29	HG793809.1	7996	471	70	1.17232	0.255399
Site A6	City A	2022-06-29	JF304768.1	7480	87	2	0.0215553	0.00780051
Site A6	City A	2022-06-29	KR816183.1	7500	285	36	0.696735	0.140035
Site A6	City A	2022-06-29	M12737.1	7654	844	104	1.97055	0.396405
Site A6	City A	2022-06-29	U31782.1	7452	302	30	0.55341	0.117447
Site B1	City B	2022-06-29	AY382778.1	7450	369	4	0.0616438	0.0156097
Site B1	City B	2022-06-29	EU410349.1	7384	132	1	0.052668	0.00393731
Site B1	City B	2022-06-29	FJ947080.1	7476	208	16	0.287606	0.0622218
Site B1	City B	2022-06-29	FM955837.2	7466	220	2	0.0565883	0.00778814
Site B1	City B	2022-06-29	FM955839.1	7380	302	8	0.154495	0.0315156
Site B1	City B	2022-06-29	GQ845444.1	7397	159	27	0.503657	0.106121
Site B1	City B	2022-06-29	HE963025.1	7443	229	6	0.119704	0.0234366
Site B1	City B	2022-06-29	HM999988.1	7319	155	2	0.0373832	0.00794456
Site B1	City B	2022-06-29	JN211193.1	7286	151	3	0.0634809	0.0119708
Site B1	City B	2022-06-29	KC862318.1	7228	201	16	0.309127	0.0643567
Site B1	City B	2022-06-29	KR816176.1	7318	284	10	0.168108	0.0397282
Site B1	City B	2022-06-29	KR816179.1	7244	193	14	0.264308	0.0561877
Site B1	City B	2022-06-29	KR816182.1	7569	251	7	0.165117	0.0268875
Site B1	City B	2022-06-29	M12737.1	7654	302	28	0.529717	0.106356
Site B1	City B	2022-06-29	M17463.1	7746	163	6	0.117957	0.0225198
Site B1	City B	2022-06-29	NC_001356.1	7815	443	16	0.310633	0.0595227
Site B1	City B	2022-06-29	U31779.1	7779	310	11	0.235811	0.0411112
Site B1	City B	2022-06-29	U31782.1	7452	296	4	0.0738154	0.0156055
Site B1	City B	2022-06-29	U31783.1	7959	235	17	0.426559	0.0620986
Site B1	City B	2022-06-29	U31786.1	7421	302	10	0.164902	0.0391768
Site B1	City B	2022-06-29	X74464.1	7434	141	4	0.0709775	0.0156433
Site B1	City B	2022-06-29	X74470.1	7685	314	10	0.212873	0.037831
Site B1	City B	2022-06-29	X94165.1	7700	294	6	0.109139	0.0226544
Site B1	City B	2022-06-29	Y15174.1	7549	193	3	0.0814975	0.0115538
Site B1	City B	2022-06-29	Y15176.1	7427	188	4	0.0662361	0.0156581
Site B2	City B	2022-06-29	NC_001526.4	7906	302	10	0.186952	0.168734
Site B2	City B	2022-06-29	AF531420.1	7461	565	6	0.141704	0.107279
Site B2	City B	2022-06-29	AY382779.2	7438	214	2	0.0587267	0.0358702
Site B2	City B	2022-06-29	EF422221.1	7562	264	2	0.0607124	0.0352821
Site B2	City B	2022-06-29	EU410348.1	7423	560	20	0.326138	0.359427
Site B2	City B	2022-06-29	FJ947080.1	7476	187	8	0.140732	0.142752
Site B2	City B	2022-06-29	FM955838.1	7698	354	15	0.267223	0.25994
Site B2	City B	2022-06-29	FM955841.1	7667	309	19	0.347612	0.330589
Site B2	City B	2022-06-29	FM955842.1	7412	178	10	0.192922	0.17998
Site B2	City B	2022-06-29	GQ845442.1	7304	354	14	0.31409	0.255698
Site B2	City B	2022-06-29	GQ845444.1	7397	758	28	0.577618	0.504967
Site B2	City B	2022-06-29	GQ845446.1	7489	261	12	0.22687	0.213756
Site B2	City B	2022-06-29	HF930491.1	7359	281	6	0.108614	0.108766
Site B2	City B	2022-06-29	HM999987.1	7293	302	12	0.244015	0.219501
Site B2	City B	2022-06-29	HM999998.1	7265	298	8	0.157414	0.146898
Site B2	City B	2022-06-29	JX429973.1	7329	199	2	0.0469425	0.0364037
Site B2	City B	2022-06-29	KR816167.1	7226	151	6	0.126625	0.110768
Site B2	City B	2022-06-29	KR816176.1	7318	182	2	0.0375279	0.0364584
Site B2	City B	2022-06-29	KR816182.1	7569	460	10	0.237498	0.176247
Site B2	City B	2022-06-29	KR816183.1	7500	217	7	0.203673	0.124508
Site B2	City B	2022-06-29	KT698166.1	7154	289	4	0.0611079	0.0745885
Site B2	City B	2022-06-29	KY242583.1	7399	302	8	0.150228	0.144237
Site B2	City B	2022-06-29	M12737.1	7654	310	29	0.48694	0.505441
Site B2	City B	2022-06-29	M14119.1	7931	146	3	0.0335432	0.0504608
Site B2	City B	2022-06-29	M17463.1	7746	1368	73	1.3149	1.2572
Site B2	City B	2022-06-29	M32305.1	7726	547	20	0.363252	0.345331
Site B2	City B	2022-06-29	NC_001356.1	7815	1316	28	0.484018	0.477958
Site B2	City B	2022-06-29	U31779.1	7779	86	1	0.0112728	0.0171489
Site B2	City B	2022-06-29	U31781.1	7324	398	8	0.197519	0.145714
Site B2	City B	2022-06-29	U31782.1	7452	461	8	0.158861	0.143211
Site B2	City B	2022-06-29	X70827.1	7353	767	33	0.670693	0.598701
Site B2	City B	2022-06-29	X70828.1	7348	136	4	0.116977	0.0726192
Site B2	City B	2022-06-29	X74466.1	7673	302	2	0.0401436	0.0347717
Site B2	City B	2022-06-29	X74467.1	7439	245	12	0.233503	0.215193
Site B2	City B	2022-06-29	X74468.1	7412	151	4	0.0778023	0.0719922
Site B2	City B	2022-06-29	X74470.1	7685	530	16	0.291838	0.277739
Site B2	City B	2022-06-29	Y15173.1	7537	505	8	0.141465	0.141596
Site B2	City B	2022-06-29	Y15174.1	7549	434	16	0.291796	0.282743
Site B2	City B	2022-06-29	Y15176.1	7427	275	4	0.0695341	0.0718468
Site B3	City B	2022-06-29	KU298928.1	7816	302	22	0.356509	0.18844
Site B3	City B	2022-06-29	EF422221.1	7562	305	6	0.124663	0.053119
Site B3	City B	2022-06-29	EU410348.1	7423	240	2	0.0329988	0.0180379
Site B3	City B	2022-06-29	FM955837.2	7466	496	18	0.345954	0.161406
Site B3	City B	2022-06-29	FM955842.1	7412	302	12	0.231341	0.108388
Site B3	City B	2022-06-29	GQ845444.1	7397	302	4	0.0772734	0.0362026
Site B3	City B	2022-06-29	GU117629.1	7333	302	12	0.191703	0.109556
Site B3	City B	2022-06-29	HF930491.1	7359	195	22	0.416979	0.200142
Site B3	City B	2022-06-29	HM999994.1	7374	487	20	0.373893	0.181577
Site B3	City B	2022-06-29	JX413106.1	7233	219	3	0.0879571	0.0277676
Site B3	City B	2022-06-29	KR816167.1	7226	302	8	0.156586	0.0741186
Site B3	City B	2022-06-29	KR816181.1	7260	261	8	0.162166	0.0737715
Site B3	City B	2022-06-29	M12737.1	7654	598	18	0.303571	0.157441
Site B3	City B	2022-06-29	NC_001356.1	7815	252	21	0.373125	0.179898
Site B3	City B	2022-06-29	U31778.1	7757	341	13	0.19929	0.112198
Site B3	City B	2022-06-29	U31782.1	7452	151	14	0.249247	0.125774
Site B3	City B	2022-06-29	U31783.1	7959	276	6	0.113459	0.0504694
Site B3	City B	2022-06-29	U31790.1	7184	302	10	0.187802	0.0931899
Site B3	City B	2022-06-29	X74470.1	7685	151	4	0.0585269	0.0348459
Site B3	City B	2022-06-29	Y15174.1	7549	295	8	0.14529	0.0709473
Site B3	City B	2022-06-29	Y15176.1	7427	590	8	0.123815	0.0721127
Site B4	City B	2022-06-29	AY382778.1	7450	151	3	0.0569863	0.0319369
Site B4	City B	2022-06-29	EF422221.1	7562	626	13	0.397598	0.136344
Site B4	City B	2022-06-29	FM955837.2	7466	744	51	0.924959	0.541764
Site B4	City B	2022-06-29	FM955841.1	7667	429	52	0.978848	0.537905
Site B4	City B	2022-06-29	FN677755.1	7436	151	1	0.011529	0.0106657
Site B4	City B	2022-06-29	GQ845444.1	7397	710	12	0.223679	0.128663
Site B4	City B	2022-06-29	GQ845445.1	7329	96	1	0.0133723	0.0108214
Site B4	City B	2022-06-29	GQ845446.1	7489	175	24	0.405369	0.254165
Site B4	City B	2022-06-29	HF930491.1	7359	302	14	0.256208	0.150882
Site B4	City B	2022-06-29	KC862318.1	7228	103	1	0.0278327	0.0109726
Site B4	City B	2022-06-29	M12737.1	7654	1048	59	1.1254	0.611352
Site B4	City B	2022-06-29	M17463.1	7746	1746	125	2.31056	1.27985
Site B4	City B	2022-06-29	M32305.1	7726	541	51	0.994192	0.523532
Site B4	City B	2022-06-29	NC_001356.1	7815	1138	36	0.699935	0.365343
Site B4	City B	2022-06-29	U31779.1	7779	724	45	0.763141	0.458793
Site B4	City B	2022-06-29	U31781.1	7324	975	33	0.511988	0.35735
Site B4	City B	2022-06-29	U31782.1	7452	1378	48	0.93221	0.510853
Site B4	City B	2022-06-29	U31786.1	7421	151	6	0.112364	0.0641234
Site B4	City B	2022-06-29	X70827.1	7353	450	13	0.246703	0.140219
Site B4	City B	2022-06-29	X70828.1	7348	270	5	0.0791887	0.053967
Site B4	City B	2022-06-29	X70829.1	7308	151	5	0.072646	0.0542624
Site B4	City B	2022-06-29	X74466.1	7673	365	34	0.635119	0.351432
Site B4	City B	2022-06-29	X74468.1	7412	446	38	0.703663	0.406608
Site B4	City B	2022-06-29	X74470.1	7685	567	92	1.64167	0.949449
Site B4	City B	2022-06-29	X74480.1	7560	178	4	0.0807018	0.0419629
Site B1	City B	2022-07-05	MT218011.1	7780	278	46	0.756619	0.211784
Site B1	City B	2022-07-05	EU410348.1	7423	464	10	0.302626	0.0482542
Site B1	City B	2022-07-05	EU410349.1	7384	485	19	0.393973	0.0921673
Site B1	City B	2022-07-05	FM955839.1	7380	127	5	0.0781466	0.0242677
Site B1	City B	2022-07-05	GQ845444.1	7397	286	25	0.478819	0.12106
Site B1	City B	2022-07-05	HG421739.1	7228	280	56	1.04408	0.277514
Site B1	City B	2022-07-05	KC862317.1	7204	251	4	0.0895946	0.0198885
Site B1	City B	2022-07-05	KC862318.1	7228	698	14	0.314637	0.0693785
Site B1	City B	2022-07-05	KR816183.1	7500	199	7	0.152381	0.0334312
Site B1	City B	2022-07-05	M12737.1	7654	290	15	0.316498	0.0701968
Site B1	City B	2022-07-05	M17463.1	7746	230	26	0.462217	0.120229
Site B1	City B	2022-07-05	NC_001356.1	7815	151	5	0.0951076	0.0229169
Site B1	City B	2022-07-05	U31779.1	7779	200	12	0.208677	0.0552551
Site B1	City B	2022-07-05	U31782.1	7452	151	8	0.149959	0.0384531
Site B1	City B	2022-07-05	X70827.1	7353	531	26	0.499792	0.126655
Site B1	City B	2022-07-05	X74464.1	7434	247	4	0.0439319	0.0192731
Site B1	City B	2022-07-05	X74470.1	7685	166	9	0.178898	0.0419482
Site B1	City B	2022-07-05	X74480.1	7560	189	6	0.137517	0.0284279
Site B3	City B	2022-07-05	EF422221.1	7562	151	3	0.0585537	0.0187337
Site B3	City B	2022-07-05	FJ947080.1	7476	217	5	0.0831286	0.031582
Site B3	City B	2022-07-05	FM955837.2	7466	247	9	0.207354	0.0569237
Site B3	City B	2022-07-05	FM955841.1	7667	991	26	0.472529	0.160135
Site B3	City B	2022-07-05	FM955842.1	7412	604	64	1.20201	0.40774
Site B3	City B	2022-07-05	GQ845442.1	7304	211	14	0.374616	0.090512
Site B3	City B	2022-07-05	GQ845444.1	7397	501	24	0.424451	0.153213
Site B3	City B	2022-07-05	GU117634.1	7309	187	26	0.514038	0.167979
Site B3	City B	2022-07-05	HE963025.1	7443	151	1	0.0207048	0.0063444
Site B3	City B	2022-07-05	HM999998.1	7265	195	8	0.166268	0.0519988
Site B3	City B	2022-07-05	M12737.1	7654	468	80	1.45856	0.49356
Site B3	City B	2022-07-05	M17463.1	7746	302	18	0.316614	0.109732
Site B3	City B	2022-07-05	NC_001356.1	7815	267	7	0.144292	0.0422968
Site B3	City B	2022-07-05	U31782.1	7452	1367	104	1.96028	0.659021
Site B3	City B	2022-07-05	X70827.1	7353	860	47	0.935999	0.301837
Site B3	City B	2022-07-05	Y15173.1	7537	249	32	0.634628	0.200489
Site B3	City B	2022-07-05	Y15174.1	7549	511	30	0.536018	0.187659
Site B3	City B	2022-07-05	Y15176.1	7427	302	4	0.0814896	0.0254323
Site B4	City B	2022-07-05	EF422221.1	7562	542	24	0.434161	0.147895
Site B4	City B	2022-07-05	EU410347.1	7401	422	12	0.225486	0.0755563
Site B4	City B	2022-07-05	EU410349.1	7384	196	8	0.149157	0.0504868
Site B4	City B	2022-07-05	FM955837.2	7466	219	10	0.263669	0.0624154
Site B4	City B	2022-07-05	FM955842.1	7412	302	30	0.556045	0.18861
Site B4	City B	2022-07-05	GQ845444.1	7397	1100	59	1.18932	0.371686
Site B4	City B	2022-07-05	GU117634.1	7309	475	14	0.255483	0.0892585
Site B4	City B	2022-07-05	GU129016.1	7164	511	20	0.376818	0.130093
Site B4	City B	2022-07-05	HF930491.1	7359	621	17	0.248439	0.107649
Site B4	City B	2022-07-05	HM999989.1	7236	1469	110	2.2845	0.708392
Site B4	City B	2022-07-05	JX413110.1	7417	269	11	0.318839	0.0691105
Site B4	City B	2022-07-05	KC862318.1	7228	226	7	0.217434	0.0451294
Site B4	City B	2022-07-05	KP692114.1	7137	208	4	0.0737083	0.026117
Site B4	City B	2022-07-05	KR816182.1	7569	744	28	0.478232	0.172385
Site B4	City B	2022-07-05	M17463.1	7746	604	19	0.35466	0.114303
Site B4	City B	2022-07-05	NC_001356.1	7815	89	1	0.0207436	0.00596281
Site B4	City B	2022-07-05	U31782.1	7452	151	5	0.0864147	0.0312663
Site B4	City B	2022-07-05	U31786.1	7421	188	70	1.35924	0.439557
Site B4	City B	2022-07-05	U31790.1	7184	149	5	0.104777	0.0324327
Site B4	City B	2022-07-05	X70827.1	7353	589	16	0.298209	0.101399
Site B4	City B	2022-07-05	X74480.1	7560	491	12	0.237382	0.0739672
Site B4	City B	2022-07-05	Y15173.1	7537	331	6	0.124949	0.0370965
Site B4	City B	2022-07-05	Y15176.1	7427	193	14	0.279648	0.0878404
Site A1	City A	2022-07-06	U31782.1	7452	222	3	0.0736784	0.0184374
Site A2	City A	2022-07-06	X74462.1	7820	538	10	0.164798	0.0455221
Site A3	City A	2022-07-06	FM955838.1	7698	404	8	0.104663	0.0281651
Site A3	City A	2022-07-06	FM955841.1	7667	597	43	0.802315	0.151999
Site A3	City A	2022-07-06	M12737.1	7654	954	37	0.717351	0.131012
Site A3	City A	2022-07-06	M32305.1	7726	54	1	0.00712777	0.00350787
Site A3	City A	2022-07-06	U31785.1	7722	126	8	0.0989171	0.0280775
Site A4	City A	2022-07-06	AF436130.1	7887	3035	237	4.23032	1.10804
Site A4	City A	2022-07-06	GQ845446.1	7489	206	6	0.143071	0.0295425
Site A4	City A	2022-07-06	M12737.1	7654	302	6	0.0927505	0.0289056
Site A4	City A	2022-07-06	M73236.1	7917	151	3	0.0542037	0.0139727
Site A4	City A	2022-07-06	U31782.1	7452	703	135	2.58737	0.668006
Site A4	City A	2022-07-06	U31788.1	7833	258	8	0.0890277	0.0376601
Site A4	City A	2022-07-06	X74462.1	7820	126	2	0.0311604	0.00943067
Site A5	City A	2022-07-06	DQ080079.1	7822	4736	266	4.84659	1.29016
Site A6	City A	2022-07-06	MT783416.1	7825	180	4	0.0990228	0.016458
Site A6	City A	2022-07-06	KY225967.1	7817	578	27	0.462502	0.111205
Site A6	City A	2022-07-06	AF531420.1	7461	192	24	0.458077	0.103566
Site B1	City B	2022-07-11	EF422221.1	7562	252	6	0.130599	0.0762047
Site B1	City B	2022-07-11	FM955837.2	7466	151	5	0.0791416	0.0643204
Site B1	City B	2022-07-11	FM955838.1	7698	150	9	0.156333	0.112288
Site B1	City B	2022-07-11	GU117634.1	7309	604	14	0.232155	0.183966
Site B1	City B	2022-07-11	HG421739.1	7228	231	9	0.238909	0.119589
Site B1	City B	2022-07-11	HM999997.1	7375	115	4	0.0539792	0.0520913
Site B1	City B	2022-07-11	HM999999.1	7224	143	5	0.101074	0.0664751
Site B1	City B	2022-07-11	KR816177.1	7275	144	6	0.0760702	0.079211
Site B1	City B	2022-07-11	KR816179.1	7244	151	8	0.167747	0.106067
Site B1	City B	2022-07-11	KR816183.1	7500	253	12	0.279048	0.153669
Site B1	City B	2022-07-11	M12737.1	7654	192	12	0.340219	0.150577
Site B1	City B	2022-07-11	NC_001356.1	7815	175	8	0.145075	0.0983169
Site B1	City B	2022-07-11	U31778.1	7757	153	14	0.242803	0.173341
Site B1	City B	2022-07-11	U31781.1	7324	302	14	0.237385	0.183589
Site B1	City B	2022-07-11	U31782.1	7452	302	24	0.431115	0.309318
Site B1	City B	2022-07-11	X74464.1	7434	197	9	0.2257	0.116275
Site B1	City B	2022-07-11	X74465.1	7919	157	2	0.0426052	0.0242564
Site B1	City B	2022-07-11	X74466.1	7673	171	20	0.361957	0.250341
Site B1	City B	2022-07-11	X74468.1	7412	151	3	0.0510879	0.0388734
Site B1	City B	2022-07-11	X74480.1	7560	445	26	0.500405	0.330308
Site B1	City B	2022-07-11	Y15174.1	7549	199	1	0.0270307	0.0127227
Site B1	City B	2022-07-11	Y15176.1	7427	467	63	0.952728	0.814693
Site B2	City B	2022-07-11	AF436128.1	8078	143	10	0.149344	0.101403
Site B2	City B	2022-07-11	AF531420.1	7461	194	13	0.333333	0.142725
Site B2	City B	2022-07-11	EU410349.1	7384	604	62	1.20514	0.687787
Site B2	City B	2022-07-11	FJ947080.1	7476	225	32	0.630767	0.350618
Site B2	City B	2022-07-11	FM955837.2	7466	375	20	0.288136	0.21943
Site B2	City B	2022-07-11	FM955839.1	7380	232	5	0.118396	0.0554968
Site B2	City B	2022-07-11	FM955842.1	7412	226	5	0.147618	0.0552572
Site B2	City B	2022-07-11	GQ845444.1	7397	408	32	0.580654	0.354363
Site B2	City B	2022-07-11	GU117634.1	7309	236	11	0.222657	0.123279
Site B2	City B	2022-07-11	HE963025.1	7443	151	5	0.0965309	0.055027
Site B2	City B	2022-07-11	HF930491.1	7359	249	7	0.141906	0.0779172
Site B2	City B	2022-07-11	HG421739.1	7228	736	26	0.520062	0.294652
Site B2	City B	2022-07-11	HM999990.1	7353	209	4	0.0946828	0.0445604
Site B2	City B	2022-07-11	JF906559.1	7352	199	12	0.219661	0.1337
Site B2	City B	2022-07-11	KJ913662.1	7184	161	2	0.0228888	0.0228044
Site B2	City B	2022-07-11	KP692115.1	7291	248	3	0.0558745	0.0337045
Site B2	City B	2022-07-11	KR816180.1	7348	248	2	0.0414004	0.0222954
Site B2	City B	2022-07-11	KR816182.1	7569	265	10	0.175091	0.108222
Site B2	City B	2022-07-11	KR816183.1	7500	224	8	0.14381	0.0873741
Site B2	City B	2022-07-11	M12737.1	7654	360	17	0.334222	0.181934
Site B2	City B	2022-07-11	M17463.1	7746	164	8	0.150342	0.0845993
Site B2	City B	2022-07-11	NC_001356.1	7815	408	13	0.25923	0.13626
Site B2	City B	2022-07-11	U31779.1	7779	558	27	0.48237	0.284311
Site B2	City B	2022-07-11	U31781.1	7324	415	18	0.306245	0.201316
Site B2	City B	2022-07-11	U31782.1	7452	1013	55	1.0189	0.604566
Site B2	City B	2022-07-11	U31786.1	7421	202	7	0.180443	0.0772662
Site B2	City B	2022-07-11	U31790.1	7184	168	10	0.185954	0.114022
Site B2	City B	2022-07-11	X70827.1	7353	645	20	0.418992	0.222802
Site B2	City B	2022-07-11	X70829.1	7308	185	5	0.114697	0.0560435
Site B2	City B	2022-07-11	X74468.1	7412	300	26	0.481135	0.287337
Site B2	City B	2022-07-11	X74480.1	7560	290	6	0.116869	0.0650105
Site B2	City B	2022-07-11	X94164.1	7988	302	16	0.253509	0.164073
Site B2	City B	2022-07-11	Y15173.1	7537	199	6	0.114932	0.0652089
Site B3	City B	2022-07-11	GU117634.1	7309	822	48	0.822741	0.314604
Site B3	City B	2022-07-11	HG421739.1	7228	271	16	0.307008	0.106043
Site B3	City B	2022-07-11	KP692115.1	7291	633	17	0.340429	0.111697
Site B3	City B	2022-07-11	U31779.1	7779	225	2	0.0294927	0.0123165
Site B3	City B	2022-07-11	X74465.1	7919	242	6	0.129875	0.0362963
Site B3	City B	2022-07-11	Y15176.1	7427	297	4	0.0803903	0.0258005
Site B4	City B	2022-07-11	KU298928.1	7816	302	6	0.102922	0.046005
Site B4	City B	2022-07-11	FM955839.1	7380	208	12	0.241355	0.0974458
Site B4	City B	2022-07-11	GQ845444.1	7397	1365	41	0.835932	0.332175
Site B4	City B	2022-07-11	HM999987.1	7293	302	8	0.143637	0.0657389
Site B4	City B	2022-07-11	HM999998.1	7265	157	3	0.158679	0.0247471
Site B4	City B	2022-07-11	M17463.1	7746	554	18	0.306345	0.139262
Site B4	City B	2022-07-11	U31782.1	7452	503	20	0.368803	0.160841
Site B4	City B	2022-07-11	X74480.1	7560	166	4	0.0464237	0.0317086
Site B4	City B	2022-07-11	Y15176.1	7427	166	5	0.0478219	0.0403455
Site A2	City A	2022-07-12	X74462.1	7820	991	58	1.23977	0.262488
Site A3	City A	2022-07-12	GU117634.1	7309	302	10	0.195698	0.0594945
Site A3	City A	2022-07-12	U31778.1	7757	270	10	0.252268	0.0560584
Site A3	City A	2022-07-12	U31781.1	7324	178	17	0.338863	0.100933
Site A3	City A	2022-07-12	U31785.1	7722	119	1	0.0157158	0.00563125
Site A3	City A	2022-07-12	X70827.1	7353	280	10	0.196585	0.0591384
Site A3	City A	2022-07-12	X74473.1	7823	282	6	0.108172	0.0333513
Site A4	City A	2022-07-12	EU410348.1	7423	149	10	0.187955	0.0542729
Site A4	City A	2022-07-12	U31778.1	7757	151	7	0.12712	0.0363552
Site A4	City A	2022-07-12	X70827.1	7353	237	5	0.124809	0.0273948
Site A5	City A	2022-07-12	MT783416.1	7825	199	14	0.229837	0.0826678
Site A5	City A	2022-07-12	AY382779.2	7438	195	14	0.261114	0.086969
Site A5	City A	2022-07-12	FJ947080.1	7476	151	2	0.041223	0.012361
Site A5	City A	2022-07-12	U31778.1	7757	151	7	0.135927	0.0416963
Site A5	City A	2022-07-12	X70827.1	7353	190	11	0.202554	0.0691227
Site A5	City A	2022-07-12	Y15176.1	7427	195	4	0.0673354	0.0248851
Site A6	City A	2022-07-12	X70829.1	7308	171	3	0.0771165	0.0138127
Site B1	City B	2022-07-18	AY382778.1	7450	280	33	0.63	0.356884
Site B1	City B	2022-07-18	EF422221.1	7562	213	16	0.393011	0.170472
Site B1	City B	2022-07-18	EF467176.1	7326	213	7	0.203735	0.0769839
Site B1	City B	2022-07-18	EU410347.1	7401	208	13	0.250172	0.141521
Site B1	City B	2022-07-18	EU410348.1	7423	483	52	1.0484	0.564408
Site B1	City B	2022-07-18	EU410349.1	7384	416	23	0.423555	0.25096
Site B1	City B	2022-07-18	FJ947080.1	7476	291	21	0.429429	0.226318
Site B1	City B	2022-07-18	FM955837.2	7466	856	86	1.60224	0.928067
Site B1	City B	2022-07-18	FM955839.1	7380	160	16	0.314246	0.174676
Site B1	City B	2022-07-18	FM955841.1	7667	168	2	0.0368498	0.0210171
Site B1	City B	2022-07-18	GQ845441.1	7251	184	13	0.261512	0.144449
Site B1	City B	2022-07-18	GQ845444.1	7397	733	33	0.661101	0.359441
Site B1	City B	2022-07-18	GU117630.1	7388	302	16	0.297043	0.174487
Site B1	City B	2022-07-18	GU117632.1	7125	100	1	0.0143369	0.011308
Site B1	City B	2022-07-18	GU117633.1	7358	570	24	0.559656	0.262797
Site B1	City B	2022-07-18	GU117634.1	7309	408	6	0.111468	0.0661397
Site B1	City B	2022-07-18	HF930491.1	7359	151	8	0.152726	0.0875871
Site B1	City B	2022-07-18	HM999988.1	7319	151	9	0.168782	0.099074
Site B1	City B	2022-07-18	HM999994.1	7374	281	8	0.154485	0.0874089
Site B1	City B	2022-07-18	HM999999.1	7224	302	6	0.114504	0.0669179
Site B1	City B	2022-07-18	JX413105.1	7252	278	5	0.0937764	0.0555496
Site B1	City B	2022-07-18	JX429973.1	7329	281	6	0.0952779	0.0659592
Site B1	City B	2022-07-18	KC138720.1	7830	276	8	0.138151	0.0823185
Site B1	City B	2022-07-18	KC862318.1	7228	482	30	0.552275	0.334405
Site B1	City B	2022-07-18	KP692115.1	7291	302	34	0.664753	0.375717
Site B1	City B	2022-07-18	KP769769.1	7227	208	18	0.439876	0.20067
Site B1	City B	2022-07-18	KR816170.1	7416	519	37	0.749931	0.401977
Site B1	City B	2022-07-18	KR816177.1	7275	151	3	0.0635789	0.0332244
Site B1	City B	2022-07-18	KR816179.1	7244	397	29	0.538624	0.322544
Site B1	City B	2022-07-18	KR816181.1	7260	434	40	0.698734	0.443907
Site B1	City B	2022-07-18	KR816182.1	7569	645	38	0.640518	0.404496
Site B1	City B	2022-07-18	M12737.1	7654	604	26	0.452825	0.273687
Site B1	City B	2022-07-18	M17463.1	7746	696	38	0.688389	0.395253
Site B1	City B	2022-07-18	M32305.1	7726	231	14	0.262276	0.145996
Site B1	City B	2022-07-18	MH460956.1	7134	159	15	0.289662	0.169405
Site B1	City B	2022-07-18	NC_001356.1	7815	141	7	0.125245	0.0721669
Site B1	City B	2022-07-18	U31778.1	7757	916	36	0.717366	0.373919
Site B1	City B	2022-07-18	U31781.1	7324	543	33	0.660859	0.363023
Site B1	City B	2022-07-18	U31782.1	7452	557	60	1.23363	0.648705
Site B1	City B	2022-07-18	U31785.1	7722	425	8	0.152536	0.0834698
Site B1	City B	2022-07-18	U31790.1	7184	375	12	0.238698	0.134581
Site B1	City B	2022-07-18	X70827.1	7353	839	44	0.916979	0.482122
Site B1	City B	2022-07-18	X70828.1	7348	453	13	0.256599	0.142542
Site B1	City B	2022-07-18	X74464.1	7434	844	29	0.518671	0.3143
Site B1	City B	2022-07-18	X74467.1	7439	302	8	0.14419	0.0866452
Site B1	City B	2022-07-18	X74468.1	7412	302	14	0.223492	0.152181
Site B1	City B	2022-07-18	X74469.1	7427	198	3	0.0882232	0.0325444
Site B1	City B	2022-07-18	X74470.1	7685	882	61	1.03796	0.639521
Site B1	City B	2022-07-18	X74480.1	7560	773	47	0.95803	0.500893
Site B1	City B	2022-07-18	Y15174.1	7549	735	16	0.363157	0.170765
Site B1	City B	2022-07-18	Y15176.1	7427	151	7	0.136732	0.075937
Site B2	City B	2022-07-18	MT783416.1	7825	235	10	0.187101	0.140945
Site B2	City B	2022-07-18	KU298928.1	7816	604	24	0.395121	0.338658
Site B2	City B	2022-07-18	AF531420.1	7461	453	52	0.966626	0.768671
Site B2	City B	2022-07-18	EF422221.1	7562	341	30	0.532785	0.437541
Site B2	City B	2022-07-18	EU410348.1	7423	482	12	0.181493	0.178294
Site B2	City B	2022-07-18	EU410349.1	7384	183	12	0.201963	0.179235
Site B2	City B	2022-07-18	FJ947080.1	7476	151	8	0.164892	0.11802
Site B2	City B	2022-07-18	FM955837.2	7466	176	16	0.286769	0.236356
Site B2	City B	2022-07-18	FM955838.1	7698	67	1	0.00887652	0.014327
Site B2	City B	2022-07-18	FM955839.1	7380	297	14	0.264869	0.209221
Site B2	City B	2022-07-18	FM955841.1	7667	60	1	0.00798191	0.014385
Site B2	City B	2022-07-18	FM955842.1	7412	274	14	0.253374	0.208318
Site B2	City B	2022-07-18	FN677755.1	7436	213	20	0.381005	0.296637
Site B2	City B	2022-07-18	GQ845442.1	7304	237	7	0.08331	0.105699
Site B2	City B	2022-07-18	GQ845445.1	7329	276	12	0.269675	0.180581
Site B2	City B	2022-07-18	GU117629.1	7333	211	6	0.106641	0.090241
Site B2	City B	2022-07-18	GU117633.1	7358	156	6	0.116121	0.0899344
Site B2	City B	2022-07-18	HF930491.1	7359	232	7	0.157026	0.104909
Site B2	City B	2022-07-18	HM999987.1	7293	276	5	0.119418	0.0756133
Site B2	City B	2022-07-18	HM999988.1	7319	230	12	0.346213	0.180827
Site B2	City B	2022-07-18	HM999994.1	7374	795	60	1.05911	0.897393
Site B2	City B	2022-07-18	HM999999.1	7224	224	34	0.46989	0.519082
Site B2	City B	2022-07-18	JX429973.1	7329	286	8	0.140131	0.120387
Site B2	City B	2022-07-18	KC862318.1	7228	375	16	0.31393	0.244139
Site B2	City B	2022-07-18	KJ913662.1	7184	199	40	0.795138	0.614085
Site B2	City B	2022-07-18	KP692115.1	7291	205	8	0.219857	0.121014
Site B2	City B	2022-07-18	KR816170.1	7416	151	6	0.101707	0.089231
Site B2	City B	2022-07-18	KR816180.1	7348	228	6	0.115727	0.0900568
Site B2	City B	2022-07-18	KR816183.1	7500	151	11	0.186395	0.161758
Site B2	City B	2022-07-18	KT698168.1	7192	172	16	0.322068	0.245361
Site B2	City B	2022-07-18	M12737.1	7654	884	43	0.831956	0.619604
Site B2	City B	2022-07-18	M17463.1	7746	1713	95	1.7055	1.35263
Site B2	City B	2022-07-18	M32305.1	7726	620	25	0.450898	0.356878
Site B2	City B	2022-07-18	NC_001356.1	7815	886	112	2.10046	1.58061
Site B2	City B	2022-07-18	U31779.1	7779	149	35	0.641106	0.496225
Site B2	City B	2022-07-18	U31781.1	7324	275	24	0.4816	0.361408
Site B2	City B	2022-07-18	U31782.1	7452	652	52	0.978225	0.7696
Site B2	City B	2022-07-18	U31786.1	7421	424	19	0.410397	0.282375
Site B2	City B	2022-07-18	U31790.1	7184	437	27	0.496588	0.414507
Site B2	City B	2022-07-18	X70827.1	7353	1080	66	1.20394	0.989951
Site B2	City B	2022-07-18	X70828.1	7348	302	12	0.230342	0.180114
Site B2	City B	2022-07-18	X70829.1	7308	1125	47	0.951802	0.709306
Site B2	City B	2022-07-18	X74462.1	7820	151	10	0.165319	0.141035
Site B2	City B	2022-07-18	X74464.1	7434	179	10	0.182317	0.148358
Site B2	City B	2022-07-18	X74466.1	7673	640	33	0.702113	0.474333
Site B2	City B	2022-07-18	X74467.1	7439	329	4	0.0451365	0.0593034
Site B2	City B	2022-07-18	X74470.1	7685	528	26	0.485202	0.373133
Site B2	City B	2022-07-18	X74480.1	7560	850	37	0.659784	0.539777
Site B2	City B	2022-07-18	Y15173.1	7537	81	3	0.0288344	0.0438993
Site B2	City B	2022-07-18	Y15174.1	7549	477	40	0.767401	0.584393
Site B2	City B	2022-07-18	Y15176.1	7427	151	3	0.0622509	0.0445494
Site B3	City B	2022-07-18	AJ620211.1	7881	302	4	0.0748933	0.0220022
Site B3	City B	2022-07-18	KP769769.1	7227	166	12	0.252084	0.0719798
Site B3	City B	2022-07-18	KR816183.1	7500	295	8	0.146531	0.0462398
Site B3	City B	2022-07-18	M12737.1	7654	271	4	0.0804904	0.0226547
Site B3	City B	2022-07-18	M17463.1	7746	426	18	0.326224	0.100735
Site B3	City B	2022-07-18	NC_001356.1	7815	296	18	0.300978	0.0998461
Site B3	City B	2022-07-18	U31778.1	7757	213	2	0.0397003	0.011177
Site B3	City B	2022-07-18	X74466.1	7673	401	31	0.580354	0.175139
Site B3	City B	2022-07-18	X74480.1	7560	302	6	0.1	0.0344046
Site B3	City B	2022-07-18	Y15173.1	7537	302	12	0.198998	0.0690192
Site B4	City B	2022-07-18	AY382779.2	7438	208	2	0.0285401	0.0110837
Site B4	City B	2022-07-18	FM955837.2	7466	288	15	0.209951	0.0828161
Site B4	City B	2022-07-18	GQ845444.1	7397	711	21	0.406789	0.117024
Site B4	City B	2022-07-18	GQ845445.1	7329	290	4	0.0798161	0.0224971
Site B4	City B	2022-07-18	GU117634.1	7309	210	4	0.0965219	0.0225587
Site B4	City B	2022-07-18	KR816182.1	7569	302	26	0.435908	0.141594
Site B4	City B	2022-07-18	M17463.1	7746	189	25	0.46406	0.133037
Site B4	City B	2022-07-18	NC_001356.1	7815	640	23	0.414873	0.121314
Site B4	City B	2022-07-18	U31782.1	7452	151	9	0.177896	0.049783
Site B4	City B	2022-07-18	U31790.1	7184	266	5	0.0780495	0.028689
Site A1	City A	2022-07-19	GQ246951.1	7597	290	8	0.138176	0.0298641
Site A1	City A	2022-07-19	GQ845444.1	7397	224	13	0.191252	0.0498412
Site A1	City A	2022-07-19	KF006400.1	7297	136	6	0.106478	0.0233189
Site A1	City A	2022-07-19	M17463.1	7746	151	17	0.283175	0.0622404
Site A1	City A	2022-07-19	X70827.1	7353	655	20	0.361655	0.0771377
Site A1	City A	2022-07-19	X74468.1	7412	295	14	0.287249	0.0535666
Site A1	City A	2022-07-19	X74480.1	7560	604	40	0.7417	0.150051
Site A2	City A	2022-07-19	KU298928.1	7816	302	14	0.257109	0.060529
Site A2	City A	2022-07-19	M17463.1	7746	272	14	0.262375	0.061076
Site A2	City A	2022-07-19	U31778.1	7757	289	13	0.224661	0.056633
Site A2	City A	2022-07-19	X70827.1	7353	237	10	0.202277	0.0459574
Site A2	City A	2022-07-19	X74462.1	7820	161	4	0.0787484	0.0172852
Site A2	City A	2022-07-19	X74474.1	7852	425	14	0.23773	0.0602515
Site A3	City A	2022-07-19	EF467176.1	7326	174	2	0.0420847	0.00939199
Site A3	City A	2022-07-19	FM955839.1	7380	481	8	0.147441	0.0372931
Site A3	City A	2022-07-19	FM955841.1	7667	137	5	0.112412	0.0224357
Site A3	City A	2022-07-19	FM955842.1	7412	212	10	0.176122	0.0464151
Site A3	City A	2022-07-19	FN677755.1	7436	294	8	0.173346	0.0370122
Site A3	City A	2022-07-19	GQ845445.1	7329	263	4	0.0795375	0.0187763
Site A3	City A	2022-07-19	HM999988.1	7319	213	6	0.122053	0.0282029
Site A3	City A	2022-07-19	HM999998.1	7265	151	1	0.0212228	0.00473543
Site A3	City A	2022-07-19	KR816170.1	7416	183	4	0.0642719	0.018556
Site A3	City A	2022-07-19	KR816182.1	7569	187	5	0.113088	0.0227262
Site A3	City A	2022-07-19	M17463.1	7746	192	12	0.229858	0.0532965
Site A3	City A	2022-07-19	U31781.1	7324	190	2	0.0264845	0.00939456
Site A3	City A	2022-07-19	X70827.1	7353	180	2	0.0565042	0.0093575
Site A3	City A	2022-07-19	X70829.1	7308	182	2	0.0399553	0.00941512
Site A4	City A	2022-07-19	KU298928.1	7816	196	7	0.117271	0.0340663
Site A4	City A	2022-07-19	EF362755.1	7863	302	12	0.224815	0.0580502
Site A4	City A	2022-07-19	EU410348.1	7423	302	12	0.197305	0.0614912
Site A4	City A	2022-07-19	M12737.1	7654	278	8	0.1242	0.0397569
Site A4	City A	2022-07-19	M17463.1	7746	198	7	0.173249	0.0343741
Site A4	City A	2022-07-19	X70827.1	7353	275	2	0.0381785	0.0103461
Site A4	City A	2022-07-19	Y15176.1	7427	186	10	0.20393	0.0512151
Site A5	City A	2022-07-19	KU298928.1	7816	210	6	0.168797	0.0264404
Site A5	City A	2022-07-19	EU410347.1	7401	166	2	0.0319956	0.00930766
Site A5	City A	2022-07-19	FJ947080.1	7476	391	15	0.29484	0.0691072
Site A5	City A	2022-07-19	FM955837.2	7466	241	2	0.0329415	0.00922663
Site A5	City A	2022-07-19	FM955838.1	7698	293	12	0.226948	0.0536914
Site A5	City A	2022-07-19	GQ845444.1	7397	404	8	0.144888	0.0372508
Site A5	City A	2022-07-19	GQ845445.1	7329	224	4	0.114222	0.0187982
Site A5	City A	2022-07-19	HF930491.1	7359	213	2	0.0295464	0.00936079
Site A5	City A	2022-07-19	HG421739.1	7228	272	6	0.103136	0.0285913
Site A5	City A	2022-07-19	HM999997.1	7375	210	3	0.0730796	0.0140107
Site A5	City A	2022-07-19	JF906559.1	7352	244	2	0.0419328	0.0093697
Site A5	City A	2022-07-19	KP769769.1	7227	302	8	0.162357	0.038127
Site A5	City A	2022-07-19	KR816170.1	7416	151	4	0.0824388	0.0185777
Site A5	City A	2022-07-19	KR816182.1	7569	151	5	0.0894999	0.0227527
Site A5	City A	2022-07-19	KR816183.1	7500	151	3	0.0495238	0.0137772
Site A5	City A	2022-07-19	M12737.1	7654	106	1	0.0178571	0.0045
Site A5	City A	2022-07-19	NC_001356.1	7815	680	30	0.543118	0.132219
Site A5	City A	2022-07-19	U31778.1	7757	570	10	0.196135	0.0444025
Site A5	City A	2022-07-19	U31782.1	7452	306	8	0.165845	0.0369759
Site A5	City A	2022-07-19	U31786.1	7421	151	5	0.0981983	0.0232064
Site A5	City A	2022-07-19	X70827.1	7353	302	6	0.112314	0.0281053
Site A5	City A	2022-07-19	X74464.1	7434	159	7	0.165431	0.0324322
Site A5	City A	2022-07-19	X74468.1	7412	224	17	0.434729	0.0789977
Site A5	City A	2022-07-19	X74469.1	7427	435	9	0.164628	0.0417379
Site A5	City A	2022-07-19	Y15174.1	7549	302	14	0.26463	0.0638763
Site A6	City A	2022-07-19	AJ620210.1	7337	302	10	0.196883	0.0558387
Site A6	City A	2022-07-19	GQ845444.1	7397	302	46	0.873465	0.254775
Site A6	City A	2022-07-19	U31782.1	7452	181	5	0.118324	0.0274885
Site A6	City A	2022-07-19	X70827.1	7353	756	62	1.18506	0.345447
Site A6	City A	2022-07-19	X74470.1	7685	558	6	0.106038	0.0319861
Site A6	City A	2022-07-19	X74471.1	7713	209	8	0.148354	0.0424933
Site B1	City B	2022-07-25	AB646346.1	7326	130	2	0.0362319	0.0123985
Site B1	City B	2022-07-25	AF531420.1	7461	295	8	0.15675	0.0486968
Site B1	City B	2022-07-25	AY382778.1	7450	460	7	0.113836	0.0426726
Site B1	City B	2022-07-25	EF422221.1	7562	347	4	0.0926875	0.0240232
Site B1	City B	2022-07-25	EU410347.1	7401	270	4	0.0733692	0.0245458
Site B1	City B	2022-07-25	FJ947080.1	7476	513	11	0.257439	0.0668238
Site B1	City B	2022-07-25	FM955837.2	7466	354	10	0.257928	0.0608302
Site B1	City B	2022-07-25	FM955841.1	7667	188	2	0.0473593	0.0118471
Site B1	City B	2022-07-25	GQ845444.1	7397	417	56	1.10308	0.343827
Site B1	City B	2022-07-25	GU117632.1	7125	302	6	0.123441	0.0382449
Site B1	City B	2022-07-25	GU117633.1	7358	209	3	0.0589623	0.0185169
Site B1	City B	2022-07-25	GU129016.1	7164	211	22	0.44568	0.139468
Site B1	City B	2022-07-25	HM999997.1	7375	236	6	0.121938	0.0369485
Site B1	City B	2022-07-25	JX413105.1	7252	221	4	0.0505491	0.0250501
Site B1	City B	2022-07-25	KP692115.1	7291	169	1	0.030808	0.00622903
Site B1	City B	2022-07-25	KR816179.1	7244	641	10	0.208063	0.0626945
Site B1	City B	2022-07-25	KR816182.1	7569	353	6	0.140855	0.0360015
Site B1	City B	2022-07-25	KR816183.1	7500	334	8	0.183537	0.0484436
Site B1	City B	2022-07-25	M12737.1	7654	302	12	0.213353	0.0712033
Site B1	City B	2022-07-25	M17463.1	7746	866	37	0.641127	0.216936
Site B1	City B	2022-07-25	NC_001356.1	7815	842	19	0.324331	0.110416
Site B1	City B	2022-07-25	U31778.1	7757	386	15	0.281451	0.0878223
Site B1	City B	2022-07-25	U31781.1	7324	301	5	0.0638416	0.0310048
Site B1	City B	2022-07-25	U31782.1	7452	302	4	0.074911	0.0243778
Site B1	City B	2022-07-25	X70827.1	7353	283	18	0.32306	0.111177
Site B1	City B	2022-07-25	X74462.1	7820	478	16	0.272621	0.0929225
Site B1	City B	2022-07-25	Y15174.1	7549	203	2	0.030815	0.0120323
Site B1	City B	2022-07-25	Y15176.1	7427	211	5	0.130961	0.0305748
Site B2	City B	2022-07-25	AJ400628.2	7998	302	8	0.129715	0.0533953
Site B2	City B	2022-07-25	EF422221.1	7562	243	7	0.152995	0.0494147
Site B2	City B	2022-07-25	EU410348.1	7423	162	6	0.0983088	0.0431486
Site B2	City B	2022-07-25	EU410349.1	7384	297	4	0.0862593	0.0289176
Site B2	City B	2022-07-25	FJ947080.1	7476	151	1	0.0206115	0.00714045
Site B2	City B	2022-07-25	FM955838.1	7698	302	4	0.0748543	0.0277381
Site B2	City B	2022-07-25	FM955841.1	7667	190	5	0.100306	0.0348128
Site B2	City B	2022-07-25	FM955842.1	7412	802	42	0.835445	0.302488
Site B2	City B	2022-07-25	FN677756.1	7386	265	9	0.241155	0.0650471
Site B2	City B	2022-07-25	GQ246951.1	7597	245	16	0.308849	0.112427
Site B2	City B	2022-07-25	GQ845444.1	7397	467	6	0.105285	0.0433002
Site B2	City B	2022-07-25	GU129016.1	7164	118	1	0.00841175	0.00745142
Site B2	City B	2022-07-25	HM999987.1	7293	95	1	0.0132997	0.00731962
Site B2	City B	2022-07-25	HM999994.1	7374	226	24	0.44809	0.173741
Site B2	City B	2022-07-25	HM999997.1	7375	138	5	0.14436	0.0361912
Site B2	City B	2022-07-25	HM999998.1	7265	202	3	0.0778637	0.0220435
Site B2	City B	2022-07-25	KC862318.1	7228	256	6	0.127861	0.0443126
Site B2	City B	2022-07-25	KP692117.1	7320	230	12	0.25258	0.0875114
Site B2	City B	2022-07-25	KR816170.1	7416	290	10	0.20245	0.0719822
Site B2	City B	2022-07-25	KR816179.1	7244	302	14	0.281365	0.103168
Site B2	City B	2022-07-25	KR816180.1	7348	171	28	0.559183	0.203415
Site B2	City B	2022-07-25	KR816183.1	7500	151	6	0.123129	0.0427056
Site B2	City B	2022-07-25	KT698166.1	7154	203	3	0.0859509	0.0223855
Site B2	City B	2022-07-25	M17463.1	7746	1276	78	1.47894	0.537541
Site B2	City B	2022-07-25	M32305.1	7726	214	5	0.132788	0.034547
Site B2	City B	2022-07-25	NC_001356.1	7815	1004	66	1.21579	0.450827
Site B2	City B	2022-07-25	U31778.1	7757	686	48	0.862101	0.330325
Site B2	City B	2022-07-25	U31781.1	7324	1747	91	1.76917	0.663266
Site B2	City B	2022-07-25	U31785.1	7722	151	3	0.0788431	0.0207389
Site B2	City B	2022-07-25	U31786.1	7421	302	12	0.239444	0.0863204
Site B2	City B	2022-07-25	U31790.1	7184	525	14	0.290589	0.104029
Site B2	City B	2022-07-25	X56147.1	7614	234	6	0.115756	0.0420662
Site B2	City B	2022-07-25	X70827.1	7353	891	41	0.783701	0.297655
Site B2	City B	2022-07-25	X70828.1	7348	198	8	0.131981	0.0581186
Site B2	City B	2022-07-25	X74462.1	7820	186	12	0.225684	0.0819161
Site B2	City B	2022-07-25	X74464.1	7434	299	2	0.0414607	0.0143616
Site B2	City B	2022-07-25	X74480.1	7560	131	1	0.0176788	0.00706111
Site B2	City B	2022-07-25	Y15174.1	7549	337	10	0.183809	0.070714
Site B3	City B	2022-07-25	EU410348.1	7423	302	12	0.206792	0.0691983
Site B3	City B	2022-07-25	EU410349.1	7384	213	2	0.0294443	0.011594
Site B3	City B	2022-07-25	FM955837.2	7466	127	1	0.00710771	0.00573332
Site B3	City B	2022-07-25	FM955842.1	7412	151	3	0.0559075	0.0173253
Site B3	City B	2022-07-25	KP769769.1	7227	302	4	0.0853469	0.0236917
Site B4	City B	2022-07-25	KU298928.1	7816	151	9	0.168536	0.0472767
Site B4	City B	2022-07-25	FM955837.2	7466	598	14	0.262438	0.0769891
Site B4	City B	2022-07-25	GU117634.1	7309	282	7	0.17684	0.0393214
Site B4	City B	2022-07-25	HF930491.1	7359	292	2	0.0405049	0.0111584
Site B4	City B	2022-07-25	KR816167.1	7226	191	1	0.0269926	0.00568187
Site B4	City B	2022-07-25	M12737.1	7654	273	6	0.0996802	0.0321849
Site B4	City B	2022-07-25	M17463.1	7746	274	2	0.0360716	0.0106009
Site B4	City B	2022-07-25	U31782.1	7452	302	12	0.247056	0.0661147
Site B4	City B	2022-07-25	U31790.1	7184	219	2	0.0612738	0.0114302
Site B4	City B	2022-07-25	X70827.1	7353	490	10	0.21491	0.0558374
Site B4	City B	2022-07-25	X74467.1	7439	250	7	0.154068	0.0386343
Site B4	City B	2022-07-25	X74469.1	7427	302	4	0.0830012	0.0221124
Site A1	City A	2022-07-26	GQ845444.1	7397	193	3	0.0665103	0.0166055
Site A1	City A	2022-07-26	KF006400.1	7297	136	1	0.019029	0.00561103
Site A1	City A	2022-07-26	NC_001356.1	7815	302	24	0.412003	0.125739
Site A1	City A	2022-07-26	U31790.1	7184	339	5	0.113165	0.0284965
Site A1	City A	2022-07-26	X70827.1	7353	409	24	0.455921	0.133639
Site A2	City A	2022-07-26	U31787.1	7400	139	3	0.0491034	0.0132649
Site A2	City A	2022-07-26	X70827.1	7353	152	7	0.136887	0.0311494
Site A3	City A	2022-07-26	NC_001526.4	7906	280	7	0.14247	0.0280392
Site A3	City A	2022-07-26	EU410347.1	7401	182	20	0.367949	0.0855782
Site A3	City A	2022-07-26	EU410348.1	7423	164	14	0.281177	0.0597272
Site A3	City A	2022-07-26	FJ947080.1	7476	399	7	0.13923	0.0296519
Site A3	City A	2022-07-26	FM955837.2	7466	280	19	0.361126	0.0805915
Site A3	City A	2022-07-26	FM955841.1	7667	202	6	0.141147	0.0247828
Site A3	City A	2022-07-26	FM955842.1	7412	177	6	0.167722	0.0256354
Site A3	City A	2022-07-26	GQ845442.1	7304	245	6	0.104557	0.0260144
Site A3	City A	2022-07-26	GQ845446.1	7489	256	2	0.0348821	0.00845726
Site A3	City A	2022-07-26	GU117634.1	7309	132	1	0.0465149	0.00433277
Site A3	City A	2022-07-26	HF930491.1	7359	210	2	0.0535442	0.00860667
Site A3	City A	2022-07-26	HM999995.1	7715	740	34	0.638599	0.139562
Site A3	City A	2022-07-26	KM085343.1	7278	237	8	0.166105	0.0348098
Site A3	City A	2022-07-26	KR816182.1	7569	800	25	0.467718	0.104598
Site A3	City A	2022-07-26	KR816183.1	7500	229	6	0.138776	0.0253346
Site A3	City A	2022-07-26	M17463.1	7746	723	35	0.642575	0.143092
Site A3	City A	2022-07-26	M32305.1	7726	215	4	0.0758976	0.0163957
Site A3	City A	2022-07-26	NC_001356.1	7815	252	6	0.0854534	0.0243134
Site A3	City A	2022-07-26	U31781.1	7324	302	16	0.312936	0.0691824
Site A3	City A	2022-07-26	U31782.1	7452	138	3	0.0566968	0.0127489
Site A3	City A	2022-07-26	U31785.1	7722	139	1	0.0183571	0.00410104
Site A3	City A	2022-07-26	U31790.1	7184	167	18	0.32414	0.0793469
Site A3	City A	2022-07-26	X70827.1	7353	946	27	0.501735	0.116285
Site A3	City A	2022-07-26	X70829.1	7308	453	11	0.211791	0.047667
Site A3	City A	2022-07-26	X74462.1	7820	302	4	0.0754889	0.0161986
Site A3	City A	2022-07-26	X74466.1	7673	695	36	0.639505	0.14858
Site A3	City A	2022-07-26	X74473.1	7823	151	2	0.0393588	0.00809618
Site A3	City A	2022-07-26	Y15176.1	7427	198	9	0.208877	0.0383754
Site A4	City A	2022-07-26	KX514417.1	7828	604	18	0.308023	0.0989701
Site A4	City A	2022-07-26	U31781.1	7324	151	1	0.0122665	0.0058767
Site A4	City A	2022-07-26	U31786.1	7421	286	5	0.132581	0.0289994
Site A5	City A	2022-07-26	AJ620211.1	7881	250	4	0.0816195	0.0202747
Site A5	City A	2022-07-26	EU410349.1	7384	485	8	0.14888	0.0432787
Site A5	City A	2022-07-26	FJ947080.1	7476	232	3	0.0838111	0.0160298
Site A5	City A	2022-07-26	FM955841.1	7667	151	3	0.0564055	0.0156305
Site A5	City A	2022-07-26	GQ845444.1	7397	166	2	0.0335311	0.0108007
Site A5	City A	2022-07-26	GU117629.1	7333	168	6	0.12279	0.0326848
Site A5	City A	2022-07-26	GU117634.1	7309	501	14	0.273083	0.0765149
Site A5	City A	2022-07-26	HM999998.1	7265	275	15	0.264512	0.0824768
Site A5	City A	2022-07-26	KC138720.1	7830	184	5	0.114844	0.0255085
Site A5	City A	2022-07-26	KF006400.1	7297	219	2	0.0527494	0.0109487
Site A5	City A	2022-07-26	KR816170.1	7416	200	1	0.0275255	0.0053865
Site A5	City A	2022-07-26	M12737.1	7654	302	6	0.120736	0.031314
Site A5	City A	2022-07-26	M17463.1	7746	1088	26	0.491048	0.134082
Site A5	City A	2022-07-26	M32305.1	7726	151	2	0.0384108	0.0103407
Site A5	City A	2022-07-26	U31783.1	7959	233	4	0.0773467	0.020076
Site A5	City A	2022-07-26	U31786.1	7421	275	2	0.0378215	0.0107657
Site A5	City A	2022-07-26	X70827.1	7353	302	6	0.118284	0.0325959
Site A5	City A	2022-07-26	X70829.1	7308	202	4	0.0786532	0.0218644
Site A5	City A	2022-07-26	X74465.1	7919	270	2	0.0557343	0.0100887
Site A5	City A	2022-07-26	X74471.1	7713	187	6	0.124422	0.0310745
Site A5	City A	2022-07-26	X74480.1	7560	187	1	0.0252362	0.0052839
Site A5	City A	2022-07-26	Y15173.1	7537	143	8	0.213619	0.0424002
Site A5	City A	2022-07-26	Y15176.1	7427	174	8	0.164353	0.0430282
Site A6	City A	2022-07-26	MT783416.1	7825	215	2	0.0560261	0.0078818
Site A6	City A	2022-07-26	JX429973.1	7329	516	14	0.243488	0.0589065
Site A6	City A	2022-07-26	M12737.1	7654	296	4	0.073161	0.0161158
Site A6	City A	2022-07-26	M17463.1	7746	149	3	0.0520011	0.0119433
Site A6	City A	2022-07-26	U31788.1	7833	151	5	0.0943642	0.0196844
Site A6	City A	2022-07-26	X70827.1	7353	297	2	0.0570596	0.00838774
Site A6	City A	2022-07-26	X74470.1	7685	222	8	0.159124	0.0321015
Site B1	City B	2022-08-01	KU298928.1	7816	115	1	0.0392643	0.00592516
Site B1	City B	2022-08-01	AJ620210.1	7337	235	5	0.095311	0.0315599
Site B1	City B	2022-08-01	EF422221.1	7562	151	9	0.162979	0.0551176
Site B1	City B	2022-08-01	EU410348.1	7423	146	2	0.039736	0.0124777
Site B1	City B	2022-08-01	FM955837.2	7466	1138	26	0.556588	0.161276
Site B1	City B	2022-08-01	FM955841.1	7667	202	6	0.152321	0.0362418
Site B1	City B	2022-08-01	FM955842.1	7412	507	10	0.192234	0.0624812
Site B1	City B	2022-08-01	GQ845442.1	7304	498	16	0.291865	0.101448
Site B1	City B	2022-08-01	GQ845445.1	7329	302	4	0.0718763	0.0252755
Site B1	City B	2022-08-01	GU117633.1	7358	280	9	0.179661	0.0566457
Site B1	City B	2022-08-01	HM999987.1	7293	147	1	0.0205796	0.00635007
Site B1	City B	2022-08-01	HM999998.1	7265	264	4	0.071539	0.0254982
Site B1	City B	2022-08-01	KR816182.1	7569	896	28	0.530395	0.171318
Site B1	City B	2022-08-01	M12737.1	7654	138	2	0.0366471	0.0121011
Site B1	City B	2022-08-01	M17463.1	7746	380	24	0.421011	0.143489
Site B1	City B	2022-08-01	M32305.1	7726	760	28	0.476373	0.167837
Site B1	City B	2022-08-01	NC_001356.1	7815	203	6	0.114547	0.0355555
Site B1	City B	2022-08-01	U31780.1	7368	151	4	0.0764755	0.0251417
Site B1	City B	2022-08-01	U31781.1	7324	819	38	0.736688	0.240281
Site B1	City B	2022-08-01	U31782.1	7452	151	4	0.0761435	0.0248583
Site B1	City B	2022-08-01	U31785.1	7722	604	18	0.335314	0.107951
Site B1	City B	2022-08-01	U31786.1	7421	195	6	0.121166	0.0374432
Site B1	City B	2022-08-01	U31790.1	7184	302	4	0.0813193	0.0257857
Site B1	City B	2022-08-01	X70827.1	7353	902	28	0.511592	0.176351
Site B1	City B	2022-08-01	X70829.1	7308	278	2	0.041492	0.0126741
Site B1	City B	2022-08-01	X74465.1	7919	145	8	0.10027	0.0467847
Site B1	City B	2022-08-01	X74466.1	7673	302	20	0.384554	0.120712
Site B1	City B	2022-08-01	X74468.1	7412	179	2	0.0448912	0.0124962
Site B1	City B	2022-08-01	X74480.1	7560	904	21	0.418758	0.128642
Site B1	City B	2022-08-01	Y15173.1	7537	335	2	0.0380398	0.012289
Site B1	City B	2022-08-01	Y15176.1	7427	924	32	0.594063	0.199536
Site B2	City B	2022-08-01	MT783416.1	7825	184	8	0.110098	0.0737273
Site B2	City B	2022-08-01	AB646346.1	7326	140	8	0.151198	0.0787491
Site B2	City B	2022-08-01	AF436130.1	7887	271	6	0.0984878	0.0548608
Site B2	City B	2022-08-01	AF531420.1	7461	151	2	0.0346054	0.0193311
Site B2	City B	2022-08-01	AY382778.1	7450	83	1	0.0113699	0.0096798
Site B2	City B	2022-08-01	EU410347.1	7401	274	6	0.112812	0.0584633
Site B2	City B	2022-08-01	EU410348.1	7423	272	4	0.144507	0.03886
Site B2	City B	2022-08-01	EU410349.1	7384	286	5	0.110036	0.0488316
Site B2	City B	2022-08-01	FJ947080.1	7476	291	12	0.222905	0.115754
Site B2	City B	2022-08-01	FM955841.1	7667	226	7	0.182121	0.0658408
Site B2	City B	2022-08-01	GQ845441.1	7251	153	6	0.0964653	0.0596727
Site B2	City B	2022-08-01	GQ845442.1	7304	534	16	0.314649	0.157973
Site B2	City B	2022-08-01	GQ845444.1	7397	688	13	0.307024	0.126739
Site B2	City B	2022-08-01	GQ845446.1	7489	302	6	0.119635	0.0577763
Site B2	City B	2022-08-01	GU117632.1	7125	151	1	0.0216487	0.0101213
Site B2	City B	2022-08-01	GU117634.1	7309	151	5	0.0987568	0.0493327
Site B2	City B	2022-08-01	HM999988.1	7319	269	8	0.158042	0.0788244
Site B2	City B	2022-08-01	HM999999.1	7224	458	3	0.0647441	0.0299479
Site B2	City B	2022-08-01	JX413109.1	7238	302	16	0.300649	0.159413
Site B2	City B	2022-08-01	KJ913662.1	7184	187	2	0.064828	0.0200764
Site B2	City B	2022-08-01	KP692116.1	7344	302	5	0.0946622	0.0490976
Site B2	City B	2022-08-01	KP769769.1	7227	178	1	0.0251519	0.00997848
Site B2	City B	2022-08-01	KR816182.1	7569	491	9	0.169565	0.0857485
Site B2	City B	2022-08-01	M17463.1	7746	509	19	0.317931	0.176888
Site B2	City B	2022-08-01	M32305.1	7726	281	2	0.0370908	0.018668
Site B2	City B	2022-08-01	NC_001356.1	7815	831	12	0.220613	0.110732
Site B2	City B	2022-08-01	U31779.1	7779	244	3	0.0469262	0.0278112
Site B2	City B	2022-08-01	U31781.1	7324	180	2	0.0365208	0.0196927
Site B2	City B	2022-08-01	U31782.1	7452	459	24	0.421528	0.232253
Site B2	City B	2022-08-01	U31785.1	7722	86	1	0.0113576	0.00933884
Site B2	City B	2022-08-01	U31786.1	7421	418	13	0.255673	0.126329
Site B2	City B	2022-08-01	U31788.1	7833	78	2	0.0199141	0.018413
Site B2	City B	2022-08-01	U31790.1	7184	476	14	0.267984	0.140535
Site B2	City B	2022-08-01	X70827.1	7353	2039	68	1.29224	0.66691
Site B2	City B	2022-08-01	X70829.1	7308	151	3	0.0473596	0.0296037
Site B2	City B	2022-08-01	X74464.1	7434	207	4	0.0521691	0.0388025
Site B2	City B	2022-08-01	X74465.1	7919	247	2	0.031793	0.018213
Site B2	City B	2022-08-01	X74468.1	7412	766	18	0.30818	0.17513
Site B2	City B	2022-08-01	Y15173.1	7537	547	13	0.196832	0.124385
Site B2	City B	2022-08-01	Y15174.1	7549	291	6	0.116908	0.0573171
Site B3	City B	2022-08-01	FM955841.1	7667	100	2	0.0240788	0.0101283
Site B3	City B	2022-08-01	KR816176.1	7318	191	12	0.233119	0.063668
Site B3	City B	2022-08-01	M12737.1	7654	127	2	0.0338486	0.0101455
Site B3	City B	2022-08-01	M17463.1	7746	256	2	0.033702	0.010025
Site B4	City B	2022-08-01	KU298928.1	7816	248	2	0.0336551	0.0118462
Site B4	City B	2022-08-01	FJ947080.1	7476	186	2	0.050778	0.012385
Site B4	City B	2022-08-01	FM955837.2	7466	299	4	0.0799617	0.0248031
Site B4	City B	2022-08-01	HM999990.1	7353	179	28	0.560322	0.17629
Site B4	City B	2022-08-01	KJ130020.1	7314	300	14	0.284059	0.0886149
Site B4	City B	2022-08-01	M12737.1	7654	295	12	0.195362	0.0725816
Site B4	City B	2022-08-01	NC_001356.1	7815	209	4	0.0874103	0.0236954
Site B4	City B	2022-08-01	U31778.1	7757	187	4	0.0767714	0.0238726
Site B4	City B	2022-08-01	U31785.1	7722	201	2	0.0459588	0.0119904
Site B4	City B	2022-08-01	X70827.1	7353	362	8	0.142024	0.0503685
Site B4	City B	2022-08-01	X74480.1	7560	134	4	0.0681511	0.0244947
Site A1	City A	2022-08-03	AJ620211.1	7881	175	6	0.116932	0.0262036
Site A1	City A	2022-08-03	AY382778.1	7450	302	24	0.461507	0.110878
Site A1	City A	2022-08-03	FJ947080.1	7476	2375	106	1.99386	0.488009
Site A1	City A	2022-08-03	M12737.1	7654	299	8	0.146988	0.0359743
Site A1	City A	2022-08-03	Y15173.1	7537	297	16	0.304454	0.0730655
Site A1	City A	2022-08-03	Y15174.1	7549	170	18	0.241925	0.0820681
Site A2	City A	2022-08-03	EU410348.1	7423	183	6	0.133645	0.0309567
Site A2	City A	2022-08-03	GU129016.1	7164	128	2	0.0362133	0.010692
Site A2	City A	2022-08-03	M17463.1	7746	198	18	0.313718	0.0889975
Site A2	City A	2022-08-03	NC_001356.1	7815	696	44	0.709328	0.215629
Site A2	City A	2022-08-03	X74474.1	7852	302	18	0.280836	0.087796
Site A2	City A	2022-08-03	X74476.1	7723	434	15	0.256833	0.0743854
Site A3	City A	2022-08-03	EF422221.1	7562	198	1	0.0267134	0.00521995
Site A3	City A	2022-08-03	FN677755.1	7436	302	6	0.117486	0.0318504
Site A3	City A	2022-08-03	GQ845442.1	7304	297	6	0.0953313	0.032426
Site A3	City A	2022-08-03	GQ845446.1	7489	197	4	0.0758959	0.0210833
Site A3	City A	2022-08-03	HM999995.1	7715	288	2	0.0380701	0.0102329
Site A3	City A	2022-08-03	M17463.1	7746	147	6	0.116114	0.0305757
Site A3	City A	2022-08-03	NC_001356.1	7815	302	10	0.171168	0.0505096
Site A3	City A	2022-08-03	U31778.1	7757	258	8	0.172867	0.0407098
Site A3	City A	2022-08-03	U31781.1	7324	151	3	0.0592417	0.0161687
Site A3	City A	2022-08-03	U31785.1	7722	546	7	0.108558	0.0357825
Site A3	City A	2022-08-03	U31786.1	7421	147	4	0.0995736	0.0212765
Site A3	City A	2022-08-03	X74473.1	7823	151	4	0.0556497	0.0201832
Site A3	City A	2022-08-03	Y15174.1	7549	339	13	0.258684	0.0679762
Site A4	City A	2022-08-03	FJ947080.1	7476	112	2	0.015288	0.0107659
Site A4	City A	2022-08-03	FM955842.1	7412	288	8	0.149132	0.0434354
Site A4	City A	2022-08-03	U31787.1	7400	270	6	0.116414	0.0326294
Site A4	City A	2022-08-03	X74480.1	7560	277	4	0.0815115	0.0212925
Site A5	City A	2022-08-03	AB646346.1	7326	258	8	0.131689	0.0434296
Site A5	City A	2022-08-03	EF422221.1	7562	207	20	0.384916	0.105186
Site A5	City A	2022-08-03	FM955842.1	7412	302	14	0.25957	0.07512
Site A5	City A	2022-08-03	GQ845442.1	7304	302	10	0.188706	0.0544505
Site A5	City A	2022-08-03	GQ845444.1	7397	1188	43	0.759487	0.231193
Site A5	City A	2022-08-03	GU117629.1	7333	302	10	0.201866	0.0542352
Site A5	City A	2022-08-03	GU117634.1	7309	180	22	0.423942	0.119709
Site A5	City A	2022-08-03	HM999998.1	7265	269	12	0.108784	0.0656914
Site A5	City A	2022-08-03	KC108721.1	7226	211	2	0.0298191	0.0110077
Site A5	City A	2022-08-03	KC862318.1	7228	281	4	0.0690873	0.0220092
Site A5	City A	2022-08-03	M12737.1	7654	302	8	0.159515	0.0415685
Site A5	City A	2022-08-03	M17463.1	7746	827	26	0.468141	0.133493
Site A5	City A	2022-08-03	U31779.1	7779	323	13	0.253244	0.0664634
Site A5	City A	2022-08-03	U31781.1	7324	716	29	0.587399	0.157475
Site A5	City A	2022-08-03	U31785.1	7722	302	14	0.261754	0.0721043
Site A5	City A	2022-08-03	U31790.1	7184	173	10	0.165908	0.05536
Site A5	City A	2022-08-03	X70827.1	7353	274	22	0.411634	0.118993
[truncated: 59,859 more rows]

## Sheet: HPyV_Data
Supplemental Table 4. Sheet 9. Site specific RPKMF of HPyV with date of sampling Description: The TREx output highlighting the detections of HPyV across site and cities in Texas with sampling dates. Included is sequencing information such as reads mapped, average coverage and reference sequence length.
[truncated: 612 more rows]

[truncated: 3 more sheets: HTLV1_Data, KSHV_Data, MCPyV_Data]
